# Supplementary material for: Toxicity, recovery, and resilience in a 3D dopaminergic neuronal in vitro model exposed to rotenone
Source: Arch Toxicol. 2018 Jun 28;92(8):2587–606. doi: 10.1007/s00204-018-2250-8 (PMC6063347; doi:10.1007/s00204-018-2250-8)
Supplement: Supplementary file 2 — Supplementary material 2 (XLSX 347 KB) [file 204_2018_2250_MOESM2_ESM.xlsx]

## Sheet: Title
Archives of Toxicology

## Sheet: Supplemental Table 2
Supplemental Table S2 Significantly changed genes on day 8 after 24 h exposure to 100 nM rotenone (FC ≥ 1.5, p < 0.01)
Gene Symbol	log2(FC)	P.Value	FDR
FABP3	2.22952	4.42e-06	0.00671417
ACTA1	2.14184	0.000556736	0.0215967
BDKRB2	2.0104	8.3e-06	0.00749208
TNC	1.90318	0.000102494	0.0126253
PRSS56	1.78348	9.13e-07	0.00524031
ADIRF	1.62895	1.31e-05	0.00749208
CACNG1	1.61675	2.94e-05	0.00814303
ECEL1	1.60904	3.79e-06	0.00645451
LINC02308	1.45177	2.25e-05	0.00783006
C11orf96	1.42197	4.55e-06	0.00671417
NKD2	1.39406	6.83e-06	0.00749208
ARHGAP8	1.34602	5.37e-05	0.0108155
TMEM190	1.33659	4.37e-05	0.00967399
LINC00473	1.31886	0.00433932	0.0539388
COPG2IT1	1.31653	7.96e-05	0.0121275
IL11	1.28896	7.89e-05	0.0121275
MIR7-3HG	1.23972	0.0001681	0.0149723
SDIM1	1.23826	0.000624158	0.0222183
EGFL6	1.23547	0.000123571	0.0131436
DLK1	1.22452	3.55e-06	0.00645451
LITAF	1.21987	0.000162988	0.0148567
CDC42EP1	1.2115	0.000752797	0.0236182
SCARNA2	1.19242	0.000917008	0.0261412
LDLRAD4	1.18892	0.000143523	0.0142558
HSD17B14	1.18115	3.52e-06	0.00645451
LCN15	1.17543	2.98e-05	0.00814303
HDHD5-AS1	1.16183	1.28e-05	0.00749208
SLC16A6	1.15677	6.71e-05	0.012075
CNN2	1.14869	2.92e-05	0.00814303
RHBDF1	1.13996	6.93e-05	0.0121275
LOC100507250	1.13781	0.000402965	0.0192822
PLEKHG7	1.13515	0.000391635	0.0192672
PLEKHB1	1.12316	7.25e-06	0.00749208
TNFAIP3	1.11218	2.43e-05	0.00783006
HSD3B7	1.09609	6.68e-06	0.00749208
PRR5-ARHGAP8	1.09108	0.000177735	0.0150252
FAM131C	1.06125	5.22e-05	0.0106053
CDH3	1.05719	7.26e-06	0.00749208
RILPL1	1.05186	1.94e-05	0.00754717
HSPB8	1.04995	0.00237372	0.0395881
PLA2G16	1.04666	2.97e-05	0.00814303
IGSF21	1.02528	0.000939005	0.0261964
HBQ1	1.02042	1.36e-05	0.00749208
TPCN1	1.00626	0.0060876	0.063664
GAL	1.00291	0.0013088	0.0306702
LOC101927419	0.990641	0.000324964	0.0183187
DPCR1	0.987102	0.000681697	0.0228382
LOC100507468	0.984064	0.000120236	0.0131193
HRK	0.981405	0.000188475	0.0151662
CLCNKB	0.981128	8.64e-06	0.00749208
FAT1	0.980788	0.000326556	0.0183187
TMEM176A	0.977959	1.91e-05	0.00754717
SHC3	0.96783	0.000139002	0.0140589
UQCC2	0.966792	1.9e-05	0.00754717
NPPC	0.966284	0.000731979	0.0233959
WSCD1	0.960869	0.000202113	0.0154662
CYTOR	0.960799	0.000471264	0.0203259
BAALC-AS2	0.953593	0.00139395	0.0311854
CAMK2N1	0.952016	2.93e-05	0.00814303
LRRC36	0.951228	3.24e-05	0.00833242
SLC2A4RG	0.949542	1.96e-05	0.00754717
MCAM	0.934305	0.000146284	0.0143372
FBXL14	0.929426	8.95e-05	0.0122801
TMEM8A	0.927164	1.07e-05	0.00749208
MIR4435-2HG	0.927126	0.0013267	0.0306901
ZCWPW1	0.924778	1.42e-05	0.00749208
LOC100507194	0.923795	7.94e-06	0.00749208
CPEB1	0.922494	2.04e-05	0.00754717
SNHG19	0.919847	1.86e-05	0.00754717
MMP23B	0.918516	0.00377347	0.0503811
ERCC2	0.91736	2.28e-05	0.00783006
STAT5A	0.914045	0.000202047	0.0154662
ENDOD1	0.912382	1.78e-05	0.00754717
LOC645195	0.910155	0.00150302	0.0322681
UPP2	0.909345	0.0014176	0.0315259
PTPN7	0.901951	0.00506351	0.0581286
NUPR2	0.895901	0.000262896	0.0168397
GAS1	0.895548	0.000703669	0.0230566
ZNF581	0.886278	4.24e-05	0.00961037
IGSF10	0.885262	0.000755254	0.0236618
LINC00159	0.883886	0.0032168	0.0460583
USH1C	0.880559	0.00324903	0.0463101
GDF15	0.877475	0.00226326	0.0385032
BGLAP	0.875621	1.28e-05	0.00749208
KLK1	0.875334	8.17e-05	0.0121394
TMEM120A	0.874127	2.9e-05	0.00814303
TBC1D2	0.872719	1.28e-05	0.00749208
TMEM105	0.868997	0.000514701	0.0209571
SEZ6L	0.867208	0.000555373	0.0215816
LOC101926941	0.865794	3.23e-05	0.00833242
NPM3	0.865581	0.00606193	0.063502
PCYT2	0.862569	2.5e-05	0.00783006
EPDR1	0.858271	0.000159274	0.0148567
UAP1L1	0.857325	0.000231936	0.0161047
IL10RA	0.855443	4.08e-05	0.00948873
RAB37	0.852821	1.83e-05	0.00754717
LAMTOR5-AS1	0.850114	2.52e-05	0.00783006
PRSS48	0.849942	0.00216981	0.0378138
HIST1H1D	0.849544	0.00187194	0.0354357
GTF2H5	0.848336	7.67e-05	0.0121275
EMP2	0.847355	0.000515793	0.020963
GNA14	0.846892	0.000597129	0.0221177
LOC100506476	0.844671	0.000211621	0.0155612
TCIRG1	0.842029	0.000333246	0.0184075
DSC3	0.840898	0.00126245	0.0302305
ZP3	0.839471	0.00039754	0.0192822
SLCO1C1	0.839138	0.00796832	0.0728429
TMEM54	0.838765	1.4e-05	0.00749208
LOC101927372	0.835129	0.000157407	0.0148365
NCR3LG1	0.832302	0.000160621	0.0148567
PPP1R27	0.828472	0.00185671	0.0352798
FBXO27	0.827664	8.37e-05	0.0122707
ENHO	0.825193	0.000806391	0.0243274
PCAT6	0.824898	3.21e-05	0.00833242
TRO	0.823741	4.25e-05	0.00961037
NCOR2	0.821337	0.000693868	0.0230077
DUSP16	0.816482	0.00210303	0.0372657
LINGO3	0.81427	1.68e-05	0.00754717
GHDC	0.811486	5.52e-05	0.0108296
ISG15	0.810326	3.9e-05	0.00939368
HYI	0.809679	2.96e-05	0.00814303
LPP	0.809044	0.00174181	0.0341426
CR1L	0.808668	0.00375459	0.0502806
LOC102724691	0.807953	0.00121669	0.029421
THBS2	0.807817	0.000189763	0.0151662
PDGFA	0.804883	0.000202052	0.0154662
HS3ST1	0.803412	0.00064262	0.0224866
43348	0.803009	4.64e-05	0.00996841
MYH7B	0.80225	0.00167546	0.033585
LOC102724883	0.788361	0.000117745	0.0130403
GANC	0.788264	0.000230678	0.0160845
LOC101929056	0.783527	0.000751039	0.0235965
OTOF	0.776561	0.000171303	0.0150252
STX3	0.776013	0.000851712	0.0251486
SLC16A14	0.774885	0.00042459	0.0195842
TMEM161B-AS1	0.772897	0.000104038	0.0126253
RAD52	0.771616	0.00023624	0.0162254
ITGA3	0.770016	0.000407418	0.0192822
LOC729970	0.769509	8.78e-05	0.0122801
ALDOB	0.769304	0.000535541	0.0212966
ANKRD37	0.765906	0.00014875	0.0145146
INTU	0.763609	0.000190021	0.0151662
LINC02182	0.762585	0.000328106	0.0183187
BTN3A2	0.755686	0.00109514	0.028113
PCP4	0.752351	4.7e-05	0.0100114
FGF19	0.749617	0.00377938	0.0504297
KCNIP4	0.749047	0.000256649	0.0168397
MFNG	0.748808	0.00155923	0.0326745
PYGL	0.748266	0.000126085	0.0132255
LDHD	0.74826	5.45e-05	0.0108161
LINC01176	0.747588	0.00928782	0.0785139
SMAD1-AS2	0.746096	0.00126041	0.0302144
SPRY1	0.745769	9.81e-05	0.012556
FBXO47	0.743989	0.00499947	0.0577062
IL12B	0.743724	0.00833149	0.0744123
PHGR1	0.743209	0.00352996	0.0486442
CREB5	0.742286	4.11e-05	0.00948873
ARMS2	0.741206	0.00563574	0.0616452
LINC00301	0.734826	0.00198215	0.0361058
ZNF436-AS1	0.731758	0.000106495	0.0126253
SPACA9	0.73098	9.45e-05	0.0124553
TRIM47	0.730224	7.88e-05	0.0121275
ODC1	0.7287	0.0001622	0.0148567
TM4SF19	0.727041	0.00905574	0.0773534
CCNB3	0.725535	8.78e-05	0.0122801
CCDC169	0.725159	0.00234989	0.0393344
PCAT29	0.725012	0.00303274	0.0445754
BEND6	0.724666	0.00016031	0.0148567
NPC2	0.724341	0.00016264	0.0148567
LSS	0.723208	0.000615552	0.0222183
PCBP3	0.721225	5.47e-05	0.0108161
CILP2	0.72066	0.00659191	0.0666745
LOC101929609	0.720084	0.000422118	0.0195657
MAP4K2	0.71672	0.000127844	0.0132255
FAM175A	0.71557	0.000171789	0.0150252
C4orf17	0.714574	8.7e-05	0.0122801
PSMB10	0.713919	3.51e-05	0.0088256
COL23A1	0.713676	0.000935364	0.0261964
NECAB2	0.712622	0.000155725	0.0148039
SFXN4	0.712219	0.000109302	0.0127842
TEAD3	0.712007	0.00361286	0.0492338
ACSS2	0.711708	0.000145137	0.0142879
C19orf70	0.711449	7.61e-05	0.0121275
KCNJ8	0.710681	0.00170791	0.0338071
SCARNA9	0.710312	0.000230705	0.0160845
EGFR-AS1	0.709952	0.00187977	0.0354357
SEC24B-AS1	0.709837	0.000100272	0.0126253
STX17-AS1	0.708479	0.000355393	0.0187751
MXRA8	0.708321	0.00126836	0.0302747
NPTX2	0.707007	0.000176743	0.0150252
DHCR7	0.704381	9.57e-05	0.0125285
STAC2	0.704348	0.000130627	0.0133953
LINC01023	0.70399	0.000222908	0.0158747
LOC100505774	0.703966	0.00543233	0.0604483
HEXB	0.703062	5.75e-05	0.0111627
ACOT13	0.698633	0.000208834	0.0155612
MTHFD1	0.698279	0.00308419	0.0449425
TTYH2	0.698179	0.00102157	0.0272952
PKN1	0.698085	0.000189702	0.0151662
SNORD115-1	0.696267	0.00273694	0.0427225
TMEM52	0.69502	0.000348492	0.0186229
ANKRD44	0.694681	0.00206578	0.0370202
DCXR	0.69343	0.000216935	0.0155829
ACOT1	0.692864	0.00513444	0.0587134
CXorf57	0.691677	0.000168311	0.0149723
NINJ1	0.689268	8.13e-05	0.0121394
ATP13A4	0.688486	0.00643197	0.0657325
VEGFC	0.686809	0.00902613	0.077339
DUSP6	0.682542	0.00041263	0.0192822
IGFN1	0.682312	0.00199364	0.0362853
SFR1	0.680635	0.000938132	0.0261964
PKN3	0.680211	0.000162082	0.0148567
SCG2	0.679938	0.000273791	0.017327
IFI27L2	0.678846	8.98e-05	0.0122801
C20orf141	0.67803	0.000265239	0.0168823
MPST	0.675839	0.000105065	0.0126253
GCHFR	0.6758	0.000378714	0.0190753
IRGC	0.675652	0.00657353	0.0666261
ARSG	0.675321	0.000204587	0.0154662
LOC101927043	0.674574	0.000120188	0.0131193
EHBP1L1	0.674105	0.00111376	0.0283523
RAPGEF1	0.673899	0.000167981	0.0149723
FOXP3	0.673627	0.00392441	0.0514049
LOC101927895	0.672283	0.000840162	0.0248791
CHPT1	0.670889	0.00747546	0.0706634
WFDC1	0.670733	0.00047606	0.0203259
LINC00882	0.670727	0.000202908	0.0154662
R3HDM2	0.667672	5.15e-05	0.0106053
MVP	0.667479	0.000472964	0.0203259
CAMK2D	0.666256	0.00133014	0.0306901
PMF1-BGLAP	0.666182	8.3e-05	0.0122532
TRERNA1	0.666153	0.00938317	0.0790857
HTR3E	0.665103	0.00805871	0.0732761
SALL1	0.665056	0.000802603	0.0243274
CCNB1IP1	0.66387	0.000653846	0.0226249
VGF	0.662957	0.000708933	0.0231264
IRAK1	0.662884	0.000377505	0.0190753
TGFB1I1	0.662689	0.000258893	0.0168397
PALM3	0.662562	0.00569984	0.0618692
SLC25A37	0.660372	0.00010421	0.0126253
LINC00640	0.65778	0.00497154	0.0575037
C8orf89	0.657059	0.00813968	0.0736796
SNORA55	0.656845	0.00715668	0.0692798
FHL2	0.656637	0.000212474	0.0155612
PUSL1	0.656268	7.99e-05	0.0121275
TSPO	0.654846	0.000236605	0.0162254
TIMP1	0.654372	0.00175877	0.0342229
ELK3	0.654045	0.00618892	0.0643892
CPT1A	0.653552	0.000955962	0.0265345
ANGPTL2	0.652787	0.000329991	0.0183187
LEFTY1	0.652542	0.000629935	0.0222183
FDFT1	0.652324	9.41e-05	0.0124553
AQP7P3	0.64939	0.0020036	0.0364297
SLC12A4	0.64874	0.00291299	0.0437245
TRABD2B	0.647987	0.00606082	0.063502
SORL1	0.647209	0.00968461	0.0800206
LINC01698	0.64521	0.0016927	0.0336867
PPIL6	0.645036	0.000567681	0.0216795
COX8C	0.642471	0.00302389	0.0445045
ELFN2	0.642202	0.000173958	0.0150252
OR7E12P	0.641646	0.000432081	0.0197739
LCAL1	0.639692	0.00333172	0.0469262
CLEC4G	0.639633	0.000360019	0.0188421
SEMA5B	0.638363	0.00221878	0.0381272
COLEC11	0.638065	0.00101636	0.0272546
MEST	0.637977	0.00885757	0.076606
SDHAF4	0.637597	0.000343854	0.0186219
DEFB103A	0.63633	0.00182254	0.0350124
HSD17B6	0.636123	0.00109533	0.028113
VEPH1	0.636078	0.00903415	0.077339
MSH5	0.635251	0.00183172	0.0351277
ZFP36	0.633777	0.00364861	0.0494898
BLVRB	0.630184	0.000363654	0.0188421
ATP6AP1L	0.629386	0.000805415	0.0243274
PFKP	0.629158	0.00322165	0.0460682
PGM1	0.628355	0.000277132	0.017404
DOC2B	0.626882	0.00283465	0.0433915
DVL1	0.626381	9.29e-05	0.0124553
CERK	0.626258	0.000642148	0.0224866
THAP8	0.626225	0.000132004	0.0134741
DHRS13	0.626057	7.87e-05	0.0121275
PCBD1	0.625277	0.000140393	0.014135
GUCA1C	0.625031	0.00263548	0.041697
SSC4D	0.624955	0.000675602	0.0226775
NDUFV3	0.624575	0.00026086	0.0168397
AGAP3	0.624435	7.27e-05	0.0121275
ADA	0.623907	0.000478725	0.0203259
ZYX	0.622661	0.00035026	0.0186229
PON2	0.622096	0.000177364	0.0150252
LOC100132741	0.62101	0.00144907	0.0317624
JUND	0.620987	0.000762188	0.0237781
ATRAID	0.618857	0.000262992	0.0168397
ANXA4	0.618693	0.00187974	0.0354357
LOC100128108	0.617267	9.33e-05	0.0124553
ALDOC	0.616468	0.00174655	0.0342053
RARRES2	0.61533	0.00152031	0.0323427
GRIN3B	0.614518	0.00173392	0.0340784
CTSLP8	0.614128	0.00175348	0.0342229
TMC6	0.614038	0.0010252	0.0273264
RFFL	0.613792	0.000253333	0.0168397
INF2	0.613711	0.000412494	0.0192822
RABGGTB	0.611813	0.000198257	0.0154662
MESP1	0.610608	0.000527391	0.0211603
CEBPB	0.610588	0.000369304	0.0189354
LOC100507291	0.609263	0.000235274	0.0162254
PIP5KL1	0.608695	0.000422823	0.0195657
SLC29A1	0.60826	0.000305821	0.0182586
METTL27	0.607747	0.000228294	0.0160845
TXNDC2	0.60768	0.00532198	0.0598385
METRNL	0.606195	0.00101045	0.027195
CYLC1	0.605272	0.0048004	0.0565579
NHLH1	0.604576	0.00227329	0.0386119
NUDT7	0.603595	0.000456526	0.0203259
HHLA3	0.60294	0.000519226	0.0210639
LOC100133669	0.602849	0.000627802	0.0222183
NPAS1	0.602008	0.00277131	0.0428364
PLIN4	0.601283	0.00135019	0.0308131
C1orf106	0.600695	0.00291245	0.0437245
MANBA	0.600303	0.000310352	0.0183187
ST6GALNAC4	0.599478	0.00154663	0.0325017
ARHGAP45	0.599472	0.00652886	0.0663977
ADORA2B	0.599064	0.00269023	0.0422015
NEDD9	0.597748	0.00565977	0.0617902
SLC29A2	0.596552	0.000255552	0.0168397
CFAP61	0.596452	0.00453803	0.0551384
TMEM256	0.595909	0.000406484	0.0192822
ZSWIM7	0.595805	0.000432991	0.0197747
SEMA3B	0.595229	0.00322542	0.0460698
FAM43B	0.59518	0.00535596	0.060035
TTC7B	0.594159	0.000119117	0.0131193
GYG1	0.592448	0.000296686	0.0178576
SPRY4	0.591836	0.000395273	0.0192672
CASR	0.591756	0.00672239	0.0672176
SNORD115-4	0.59147	0.00194695	0.0358798
AGTRAP	0.59137	0.000876514	0.0255122
NIT2	0.589763	0.00040425	0.0192822
SLC12A7	0.588127	0.00212714	0.0375128
SAMD5	0.586998	0.000320567	0.0183187
SNORA8	0.586968	0.00024394	0.0165744
HES2	0.586732	0.000772606	0.0238384
SLC39A4	0.586724	0.000152036	0.0145789
PIWIL4	0.586411	0.0051129	0.0585789
ZPR1	0.585886	0.000275339	0.0173754
USB1	-0.586165	0.00129898	0.0305864
SCN1A	-0.586174	0.00665233	0.0670491
CROT	-0.587096	9.98e-05	0.0126253
ZNF281	-0.587398	0.000104507	0.0126253
BCHE	-0.587399	0.000247855	0.0167889
GON7	-0.587621	0.00529694	0.05973
TGFBR2	-0.588385	0.00162364	0.0331995
HSPA12A	-0.588427	0.000477487	0.0203259
HDAC2	-0.588476	0.000254818	0.0168397
MGC12916	-0.590604	0.00319625	0.045853
FBXO5	-0.590766	0.000378229	0.0190753
LINC00648	-0.591483	0.00592499	0.0628315
TMEM255A	-0.591899	0.00263019	0.041697
RHPN1	-0.592127	0.00275026	0.0428097
DLX2	-0.592485	0.000550615	0.0215446
PCDH10	-0.594622	0.00152056	0.0323427
RYR2	-0.594718	0.000497179	0.0205075
CYP3A7	-0.595794	0.000815794	0.0244609
SNORA38	-0.596414	0.000596634	0.0221177
FAM189A2	-0.598123	0.00288011	0.0435649
GALR1	-0.599005	0.00582645	0.0625574
UCN2	-0.599159	0.00441579	0.0543992
RXRG	-0.599249	0.00405293	0.0524669
MXD4	-0.600899	0.000341782	0.0185944
MBNL2	-0.601334	0.00177041	0.0343084
COL2A1	-0.602634	0.00153632	0.03244
GAREM1	-0.603201	0.00162475	0.0331995
CTSF	-0.603227	0.000123692	0.0131436
CACNA2D2	-0.604149	0.000142973	0.0142558
ANO5	-0.604238	0.00229157	0.038806
NME9	-0.604614	0.00132254	0.0306901
DCLK3	-0.604656	0.0066791	0.0670997
KYNU	-0.6053	0.000999957	0.02698
RGL1	-0.605448	0.00118517	0.0290693
PRR19	-0.605686	0.00132791	0.0306901
FSTL5	-0.605859	0.0035855	0.0490321
POU2F1	-0.606146	0.00033585	0.0184136
ECM2	-0.606786	0.00317292	0.045703
OR1F1	-0.606978	0.00728885	0.0700122
CYTIP	-0.607541	0.00189324	0.0355987
SLC24A4	-0.607715	0.00802209	0.0730931
GAGE2B	-0.607803	0.000865116	0.0253135
HBBP1	-0.608386	0.00591668	0.0628315
FIGN	-0.608455	0.0019821	0.0361058
RTL8B	-0.608587	0.000283495	0.0175538
UBASH3B	-0.609678	0.00350061	0.0483408
LARGE1	-0.610465	0.00102297	0.0272997
CTTNBP2	-0.611744	0.00072993	0.0233641
ETS2	-0.612038	0.000726169	0.0233486
NRXN1	-0.612217	0.00025313	0.0168397
SMARCA2	-0.61327	0.00132257	0.0306901
SMARCA5-AS1	-0.613424	0.000614764	0.0222183
PRKCB	-0.614097	0.00790608	0.0725433
SOX5	-0.614368	0.00144079	0.0317267
IPO5P1	-0.614622	0.000450004	0.0202182
HCFC1	-0.614648	0.000737216	0.0234262
RFX3-AS1	-0.614683	0.000719347	0.0233184
ERP44	-0.614836	0.00197067	0.0360151
TMEM2	-0.615373	0.00131118	0.0306702
EID1	-0.616219	0.00643377	0.0657325
DUSP26	-0.617057	0.000664949	0.0226249
CXADRP3	-0.617103	0.000797134	0.0243274
TIGD3	-0.617831	0.000314674	0.0183187
PPP1R2P3	-0.617894	0.00088401	0.025562
ATP5E	-0.618492	0.000421953	0.0195657
TESK2	-0.618738	0.000153579	0.0146629
AGER	-0.618862	0.00645592	0.065898
PELI1	-0.620077	0.000507694	0.0207992
IFT22	-0.620381	0.000486092	0.0203534
AMER3	-0.620992	0.000317775	0.0183187
POLA1	-0.621046	0.000330812	0.0183187
ARPP21	-0.62178	0.0016079	0.0330687
PGBD2	-0.623068	0.000439532	0.0199701
PPP1R10	-0.623719	0.000152042	0.0145789
HBP1	-0.62494	0.000233835	0.0161858
SERPINI1	-0.625166	0.0017564	0.0342229
SEL1L	-0.625985	0.000295265	0.0178293
TYRP1	-0.626708	0.000700553	0.0230566
FOXP2	-0.626866	0.00080835	0.0243274
LDHB	-0.6281	0.00689172	0.0681177
LOC100129203	-0.628623	0.00968425	0.0800206
PRRG1	-0.628963	0.00546373	0.0605411
PPAN-P2RY11	-0.629959	0.000178462	0.0150252
LRRC3B	-0.630037	0.000913316	0.0261031
PPP1R16A	-0.631392	0.000591886	0.0219971
ARVCF	-0.631582	0.007596	0.0712326
LOC100130027	-0.631878	0.00216479	0.0378138
TSNAXIP1	-0.632008	0.000283729	0.0175538
LINC00535	-0.632391	0.000718555	0.0233184
MED10	-0.633354	0.000383547	0.0190753
SEMA3A	-0.633798	0.000339285	0.0185103
LINC00487	-0.634185	0.00605826	0.063502
GRXCR1	-0.634204	0.00140054	0.0312407
NCOA5	-0.635089	0.00114524	0.0287934
CYTB	-0.635142	0.000989067	0.026824
FZD3	-0.635952	0.000197669	0.0154662
CCAR1	-0.635996	0.000817632	0.0244609
FAM171B	-0.636061	0.0047936	0.0565579
LRFN5	-0.637887	0.00615228	0.0642192
GSG1L	-0.639664	0.00638407	0.0655269
LINC01398	-0.640017	0.00301708	0.0444536
HIST2H2AC	-0.6402	0.00245196	0.0401967
PPM1H	-0.641579	0.00243037	0.0399979
NXPH4	-0.641611	0.000492556	0.0204309
RBM25	-0.641912	0.00194549	0.0358798
ZNF462	-0.642685	0.000115187	0.0128679
DOK3	-0.644032	7.97e-05	0.0121275
LOC286087	-0.644623	0.000471763	0.0203259
PPP1R3B	-0.644893	0.00786637	0.0723889
BCL11B	-0.645293	0.00550919	0.0608621
PTPRR	-0.646054	0.00132564	0.0306901
SLC10A4	-0.647666	0.00373136	0.0500906
PLEKHG3	-0.64808	0.000510651	0.0208304
STS	-0.648106	0.00102987	0.0274179
TUBB4A	-0.648216	0.000186443	0.0151662
FZD7	-0.650842	0.00217158	0.0378149
DRGX	-0.651534	0.000558835	0.0216357
TMEM88	-0.653038	0.000542129	0.0214431
BREA2	-0.653744	0.00444974	0.0546814
OR1G1	-0.653943	0.00432844	0.0539388
ZSWIM5	-0.654934	0.000867945	0.0253628
WLS	-0.656187	0.000382035	0.0190753
LINC02139	-0.656481	0.000272027	0.0172648
PAK5	-0.65808	0.00204904	0.0368432
LINC01449	-0.658645	0.000565538	0.021679
EXTL1	-0.658675	0.000124612	0.0131436
PLXNC1	-0.659666	0.00330941	0.0468103
SULF2	-0.660313	0.00181829	0.034961
CDC42EP3	-0.661033	0.00133471	0.0306998
PRICKLE1	-0.661455	0.00454153	0.0551507
MTERF1	-0.662064	0.00157309	0.0328406
PDRG1	-0.662308	0.000425281	0.0195842
LGALSL	-0.662822	0.00137183	0.0310356
SRD5A3-AS1	-0.66324	0.000462226	0.0203259
ZIC4	-0.663986	0.000347975	0.0186229
PCDH17	-0.664479	0.000589131	0.0219971
ZNF207	-0.664778	0.000317442	0.0183187
RSPH4A	-0.666756	0.00328504	0.0467453
CACHD1	-0.667535	0.00195191	0.0358798
ZNF140	-0.667713	7.6e-05	0.0121275
ING3	-0.668607	0.000203998	0.0154662
NAGPA	-0.669199	0.000111905	0.0127842
RNASEH2C	-0.669581	0.000315728	0.0183187
GRM2	-0.670175	0.000168186	0.0149723
RECQL4	-0.671147	0.00019635	0.0154662
EFHC1	-0.671323	0.000520336	0.0210703
VCP	-0.672027	0.000202094	0.0154662
MLC1	-0.672657	0.00740026	0.0703501
MS4A12	-0.672851	0.00138612	0.0310441
LRRC8A	-0.673526	6.03e-05	0.0115186
FLRT3	-0.674654	0.00298703	0.0441968
MUC1	-0.675019	0.00737304	0.0702608
BEST4	-0.675406	0.000893195	0.0257273
TSPYL4	-0.676129	0.000365272	0.0188421
POU3F4	-0.676192	0.000459972	0.0203259
ISL2	-0.676346	0.00141741	0.0315259
ARAP2	-0.676721	0.00217554	0.037854
CFAP206	-0.677275	0.00402396	0.0523144
SLC6A9	-0.677918	7.34e-05	0.0121275
SSX8	-0.678067	0.00938775	0.0790942
VCAN	-0.678328	0.000112547	0.0127842
FTCD	-0.678515	0.000410409	0.0192822
FAM13A-AS1	-0.680222	0.00280216	0.0430429
ZFP3	-0.680245	6.46e-05	0.0118626
LINC00909	-0.680661	0.000658469	0.0226249
LOC100128019	-0.682139	0.0051722	0.0589488
C2orf81	-0.68232	0.00056179	0.0216357
SNORA30	-0.68238	0.00114385	0.0287911
ZNF304	-0.682939	0.000311648	0.0183187
BMP4	-0.683332	0.00770212	0.0716874
SDCBP2-AS1	-0.683541	0.000105574	0.0126253
IPW	-0.684232	0.00015045	0.0145522
NXPH3	-0.684619	7.3e-05	0.0121275
TRA2A	-0.684663	0.000544628	0.0214653
BTBD11	-0.685218	0.00215901	0.037753
TAMM41	-0.685739	0.00042766	0.0196122
SMIM18	-0.685998	0.00684731	0.0678604
OR56A1	-0.686311	0.0013281	0.0306901
EMX2OS	-0.686597	0.000471596	0.0203259
IRX3	-0.686714	0.00158027	0.0329286
BCL2L10	-0.686777	0.000549809	0.0215446
SLC6A13	-0.688122	0.00241003	0.0398076
LRBA	-0.688323	9.69e-05	0.0125285
CCDC89	-0.688833	0.00584264	0.0625796
B9D2	-0.689307	0.000103644	0.0126253
ADAT3	-0.690647	0.000737842	0.0234262
MYOM3	-0.691212	0.00321039	0.0459961
RBM14-RBM4	-0.692437	0.000685711	0.0229088
ADAMTS10	-0.692664	0.000291781	0.0177067
KLF10	-0.693418	0.000123135	0.0131436
SRSF2	-0.694943	0.000170647	0.0150252
ELOA2	-0.698965	0.000764503	0.0237833
FMN2	-0.699831	0.000284507	0.0175538
IER5	-0.700767	0.000106588	0.0126253
KLK15	-0.701684	0.00846363	0.0749577
MGAT4C	-0.70302	0.000662906	0.0226249
DUSP5P1	-0.703612	0.00880504	0.0764474
HES5	-0.704315	0.00585041	0.0625974
RNF182	-0.70622	0.000109452	0.0127842
CD109	-0.707868	0.00977254	0.0802898
HEY1	-0.708175	0.000193708	0.0153786
GFRA2	-0.7083	0.000223607	0.0158747
BRINP1	-0.708703	0.00152644	0.0324063
CYP27B1	-0.709943	0.00832762	0.0744077
H2AFB3	-0.710392	6.53e-05	0.0118626
TRAPPC6A	-0.711172	0.00012831	0.0132255
SNORA48	-0.71254	9.73e-05	0.0125285
PROM1	-0.712935	0.000697285	0.023052
DSE	-0.714112	0.00336329	0.0472096
TMEM31	-0.71614	0.0032981	0.0467777
KRTAP2-3	-0.716978	0.00900425	0.0772441
PCDH11Y	-0.717003	0.000382607	0.0190753
FRAT1	-0.71782	0.000342506	0.0185944
NPY5R	-0.717958	0.000213572	0.0155612
POU3F2	-0.719464	0.000476977	0.0203259
C6orf222	-0.720748	0.000376423	0.0190753
CCK	-0.721854	0.000175477	0.0150252
ESPNL	-0.722032	0.000212062	0.0155612
SRSF10	-0.722053	0.000111525	0.0127842
ADPGK-AS1	-0.722873	0.000204445	0.0154662
ATP8B5P	-0.723297	0.00526938	0.0596576
DCT	-0.723459	0.000984658	0.026824
ZNF326	-0.72411	0.000856525	0.0252288
TRIM58	-0.724338	0.000165325	0.0149504
UPF1	-0.724417	7.85e-05	0.0121275
BMP3	-0.725179	0.000876126	0.0255122
CD59	-0.725343	3.65e-05	0.00888538
LINC00269	-0.725779	0.00884791	0.076606
LINC01399	-0.72691	0.00250876	0.0406504
HECW1	-0.727274	0.000706685	0.0230871
ISM1	-0.730838	0.00480037	0.0565579
ETNK1	-0.731206	0.000468366	0.0203259
DNALI1	-0.732316	0.000180438	0.0150252
NCAM2	-0.732468	0.000573899	0.0218514
LINC00515	-0.733041	0.00272691	0.0426458
HIST2H2BE	-0.736022	0.000389921	0.0192355
KLKB1	-0.737512	0.00448028	0.0548277
NTRK3	-0.738464	6.84e-05	0.0121131
LOC100131262	-0.740006	0.000253303	0.0168397
SSR4P1	-0.740271	0.000829702	0.0246353
ANKRD35	-0.740324	0.00600772	0.0633021
KLHL4	-0.741096	0.000650016	0.0226026
YTHDC1	-0.744952	0.000364711	0.0188421
CCDC157	-0.745275	0.000547708	0.0215446
SLITRK1	-0.745339	0.000128345	0.0132255
LOC101928796	-0.74664	0.00275853	0.0428128
SKIDA1	-0.746945	0.001137	0.0287167
CCDC189	-0.74737	0.000362271	0.0188421
SEL1L3	-0.748998	0.000180142	0.0150252
SCARNA18	-0.750079	0.00357669	0.0489639
CCDC65	-0.750769	0.00366943	0.0496412
DBH	-0.751109	0.00555798	0.0612166
RIPK1	-0.751847	6.52e-05	0.0118626
LHX4-AS1	-0.751922	0.00129738	0.0305864
GJC3	-0.752809	0.000489935	0.0204309
COX19	-0.75352	0.000317115	0.0183187
FAM83H	-0.753585	0.00036526	0.0188421
ALDH8A1	-0.755087	0.00222502	0.0381457
FAM181B	-0.755893	0.000149471	0.014521
BNC2	-0.756825	0.000748948	0.0235642
MPZL3	-0.756968	0.000700253	0.0230566
PIM2	-0.759459	9.73e-05	0.0125285
CAPN8	-0.759621	0.00128379	0.0304452
DDX5	-0.759784	4.3e-05	0.00961037
LHX9	-0.759815	0.000463568	0.0203259
SLC7A6	-0.759875	0.00257809	0.0412308
RNF144A-AS1	-0.759927	0.00119963	0.0292965
CDC25A	-0.759985	0.000715529	0.0233073
CD36	-0.761443	0.000921848	0.0261781
CIT	-0.762289	0.000326962	0.0183187
LOC100506731	-0.764343	0.00255494	0.0410976
NCAPD3	-0.766604	0.00382483	0.050761
B3GALT2	-0.768521	0.00154375	0.0325017
LINC02293	-0.769047	0.00143804	0.0317267
GDAP1	-0.770151	0.00430658	0.0539388
ABCG8	-0.771507	6.38e-05	0.0118626
C11orf94	-0.772223	0.000702642	0.0230566
ZNF547	-0.773002	0.000394475	0.0192672
SOX12	-0.773392	0.0004043	0.0192822
APC	-0.776317	0.0011196	0.0284069
GAL3ST4	-0.776492	0.000128374	0.0132255
CD200	-0.777363	0.00046883	0.0203259
UBTF	-0.779884	5.85e-05	0.0112634
FLJ30679	-0.7814	0.0034417	0.0478694
PWAR5	-0.781613	0.00127188	0.0302747
EPAS1	-0.781834	0.000404767	0.0192822
LIMD2	-0.781981	0.000157174	0.0148365
OBSL1	-0.78611	6.36e-05	0.0118626
TRPC4	-0.78666	0.000123207	0.0131436
LOC100128001	-0.794592	8.69e-05	0.0122801
NEUROG1	-0.795864	0.000406893	0.0192822
ANTXR1	-0.795944	0.00038409	0.0190753
KCNS1	-0.7976	0.00145323	0.0317761
AP1G2	-0.798399	0.00117647	0.0290693
KIAA1549L	-0.799053	0.000323989	0.0183187
ADGRG2	-0.800257	0.000955903	0.0265345
CELF4	-0.801394	0.000295412	0.0178293
CREB1	-0.8015	2.37e-05	0.00783006
LGR6	-0.810113	0.000194498	0.0153862
KCND2	-0.81078	0.000588954	0.0219971
LINC01351	-0.811114	0.000848878	0.0251037
ADIG	-0.813213	0.00303642	0.044578
ADGRB3	-0.814737	8.66e-05	0.0122801
CCDC96	-0.816784	2.36e-05	0.00783006
SLC16A5	-0.817687	0.000664086	0.0226249
PNRC1	-0.818327	3.13e-05	0.00833242
CRYBA1	-0.819145	0.000574155	0.0218514
NCAPG	-0.821041	0.000183192	0.0151345
LOC101927322	-0.824291	0.000454775	0.0203259
ZBED6	-0.824471	0.000112478	0.0127842
DHRS2	-0.824822	0.000795143	0.0243265
ELOB	-0.827439	4.48e-05	0.00982639
LOC100130417	-0.828635	0.000728391	0.0233486
SOHLH1	-0.832337	0.00902239	0.077339
CDH10	-0.832713	0.00120534	0.0293195
EWSR1	-0.835113	0.000122793	0.0131436
RTP1	-0.837549	0.00041249	0.0192822
ZNF295-AS1	-0.839258	0.00315955	0.0455745
DACT3-AS1	-0.839979	0.00487237	0.0569763
MORC2-AS1	-0.842708	0.000628559	0.0222183
CUX2	-0.843151	9.2e-05	0.0124553
INTS6L	-0.843495	2.11e-05	0.00754717
TMIE	-0.8453	0.00151937	0.0323427
LHX2	-0.849562	8.06e-05	0.0121394
ST8SIA3	-0.850125	0.000351392	0.0186229
ND2	-0.85106	0.0009894	0.026824
CD300LD	-0.851804	0.00518976	0.0590109
LOC100129476	-0.852	0.00393001	0.0514175
LRRC77P	-0.853359	2.04e-05	0.00754717
LINC01909	-0.855513	0.00071711	0.0233184
TMEM249	-0.858738	0.00115772	0.0288323
LRRN3	-0.859639	0.000113132	0.012785
CCL27	-0.862791	0.000389895	0.0192355
TXNL4B	-0.868574	0.000356631	0.0187751
LOC102724532	-0.873647	6.32e-05	0.0118626
FLJ25758	-0.878147	0.00025347	0.0168397
ADH1C	-0.878606	0.000115608	0.0128679
LOC643072	-0.879021	0.000314173	0.0183187
PITX2	-0.882599	0.00749912	0.0708037
HNRNPM	-0.884935	0.000114625	0.0128679
FRMPD2	-0.885786	0.00052829	0.0211603
NRGN	-0.886247	0.00010351	0.0126253
MTG1	-0.88658	0.000881757	0.025557
RAB36	-0.886666	1.21e-05	0.00749208
PSMG3-AS1	-0.887551	0.000171934	0.0150252
LINC01338	-0.898354	0.000645815	0.0225272
CABP2	-0.900297	0.000620134	0.0222183
ZSWIM8-AS1	-0.908476	0.000692933	0.0230077
NIM1K	-0.913415	5.01e-05	0.010462
SLC9A9	-0.91497	7.21e-05	0.0121275
FLRT2	-0.917275	0.00111489	0.0283523
PP14571	-0.918263	0.000772873	0.0238384
MFSD6	-0.920429	1.05e-05	0.00749208
MGEA5	-0.923339	0.00133228	0.0306998
ATP6	-0.923838	2.55e-05	0.00783006
LINC00959	-0.926355	2.44e-05	0.00783006
MEOX2-AS1	-0.926365	0.000607069	0.0222042
QRICH2	-0.929702	1.99e-05	0.00754717
LYPD1	-0.929703	0.000190348	0.0151662
PCDH20	-0.931173	0.000138458	0.0140589
PTPN3	-0.932546	0.000320003	0.0183187
SGK1	-0.935039	0.000102478	0.0126253
RNF186	-0.936931	0.00931121	0.0785988
PSPN	-0.93827	0.000144374	0.0142763
SRSF3	-0.939639	2.11e-05	0.00754717
CABP7	-0.945393	7.47e-05	0.0121275
FOXD4	-0.946355	0.000112119	0.0127842
OLFML3	-0.947715	0.0013456	0.0308131
VSNL1	-0.948882	0.00543898	0.0604483
SEMA3D	-0.949602	0.000664674	0.0226249
PRMT8	-0.952048	8.88e-05	0.0122801
PCDH18	-0.955692	0.00244965	0.0401924
CNGA4	-0.9595	0.000314032	0.0183187
NGB	-0.960777	0.000124578	0.0131436
KRT34	-0.963921	0.000110606	0.0127842
C17orf97	-0.964266	0.000348455	0.0186229
LOC284865	-0.964903	0.00107247	0.027849
SULF1	-0.968091	0.000637868	0.0223987
PHGDH	-0.974199	8.95e-05	0.0122801
EIF5	-0.975007	2.91e-05	0.00814303
GAS2L3	-0.975795	0.00541157	0.0602949
BRINP2	-0.978979	0.000619976	0.0222183
RBM26	-0.980727	0.00223165	0.0382002
SPESP1	-0.985064	0.00355307	0.0488217
RFLNB	-0.98543	0.000628522	0.0222183
TIGAR	-0.987718	0.000101093	0.0126253
KRT33A	-0.987926	0.0012994	0.0305864
KIF25-AS1	-0.991301	0.00020639	0.0155494
SYT6	-0.993779	0.000602092	0.0221902
PDZRN4	-0.994253	0.000199806	0.0154662
CFAP52	-0.996438	0.00391197	0.0513594
LOC101928307	-1.00041	3.61e-05	0.00888538
CTXN3	-1.00167	0.000408573	0.0192822
POPDC2	-1.00261	0.000496478	0.0205075
DHRS7C	-1.00797	0.00670173	0.0671505
MPC1L	-1.00989	0.000861357	0.0252563
LCP1	-1.00994	0.000187645	0.0151662
SYNPR	-1.01457	9.66e-06	0.00749208
MND1	-1.0219	0.00105526	0.0277856
KCNK10	-1.02404	7.62e-05	0.0121275
EGFLAM	-1.02942	0.00021039	0.0155612
RSPO3	-1.02975	4.08e-05	0.00948873
NTN1	-1.02985	6.78e-05	0.0121131
RNF125	-1.03616	0.000382173	0.0190753
C1QL4	-1.037	8.39e-06	0.00749208
C15orf39	-1.03979	3.63e-05	0.00888538
IKBKAP	-1.05568	1.72e-05	0.00754717
SNAR-A3	-1.06064	0.00115515	0.0288323
FOXJ1	-1.06212	0.00115798	0.0288323
SNAR-D	-1.06437	0.00115012	0.0288323
KCNQ1DN	-1.06482	1.99e-05	0.00754717
OPCML	-1.06565	0.00123408	0.0296913
PTPRO	-1.06575	0.000541557	0.0214431
FBXO9	-1.06902	1.94e-05	0.00754717
TOB2P1	-1.07318	1.02e-05	0.00749208
SNAR-G2	-1.0855	0.000951773	0.0264846
COL5A2	-1.08625	1.42e-05	0.00749208
ESRRB	-1.09578	0.000356855	0.0187751
RAET1E	-1.1049	0.00624242	0.0646574
RDH5	-1.10749	3.18e-05	0.00833242
FLJ16779	-1.11476	2.56e-06	0.00571348
LINC01963	-1.11728	2.03e-05	0.00754717
LMO1	-1.11843	7.66e-05	0.0121275
CDH18	-1.14341	0.000214908	0.0155829
CD40LG	-1.14913	0.000463254	0.0203259
LINC01658	-1.15597	1.61e-06	0.00571348
DNAJC22	-1.15847	1.3e-05	0.00749208
LRRN4CL	-1.1646	2.11e-05	0.00754717
RPL27A	-1.17885	0.0010351	0.0274627
LINC01578	-1.1899	8.91e-05	0.0122801
GNAT3	-1.19176	0.000589112	0.0219971
SCML4	-1.19254	0.000325482	0.0183187
ZFHX4-AS1	-1.20784	0.00393235	0.0514177
DPH6-AS1	-1.22474	0.000280911	0.017478
SNAR-B2	-1.23905	0.00018612	0.0151662
MC1R	-1.23968	9.44e-05	0.0124553
BMP5	-1.24103	4.95e-05	0.0104519
SNAR-H	-1.24831	7.3e-05	0.0121275
RALYL	-1.25237	0.00022999	0.0160845
SLITRK3	-1.27142	0.00175981	0.0342229
DDX17	-1.27329	9.88e-06	0.00749208
TRAIP	-1.27516	2.58e-05	0.00783006
SNAR-F	-1.28763	3.46e-05	0.00882083
IPO9	-1.29766	4.58e-05	0.00994288
CDH9	-1.30014	8.61e-05	0.0122801
C21orf62	-1.30239	7.32e-05	0.0121275
PPP1R26-AS1	-1.32965	0.00143579	0.0317267
BRINP3	-1.36001	0.000223405	0.0158747
ITGA10	-1.36664	1.93e-05	0.00754717
KRT31	-1.36772	0.000165365	0.0149504
LY6G5C	-1.37564	2.4e-06	0.00571348
HTR5A	-1.38591	3.98e-05	0.00948873
LINC00334	-1.4671	7.34e-06	0.00749208
PCDH8	-1.46831	5.21e-05	0.0106053
LRRC66	-1.52978	1.51e-05	0.00754717
ACKR1	-1.55861	9.46e-07	0.00524031
LINC01163	-1.58545	7.66e-06	0.00749208
LRTM2	-1.59209	2.58e-06	0.00571348
GPR39	-1.59708	1.07e-05	0.00749208
AMH	-1.59965	2.39e-05	0.00783006
LMO3	-1.75994	7.8e-05	0.0121275
H1FX-AS1	-1.86922	1.51e-07	0.00333551
C9orf24	-1.91381	1.23e-05	0.00749208
ARRDC4	-2.01533	2.32e-06	0.00571348
PENK	-2.18635	5.77e-07	0.00524031
TXNIP	-2.45913	2.33e-06	0.00571348

## Sheet: Supplemental Table 3
Supplemental Table S3 Significantly changed genes after 24 h exposure to 100 nM rotenone, compound wash-out and 7 day recovery – day 15 (FC ≥ 1.5, p < 0.01)
Gene Symbol	log2(FC)	P.Value	FDR
ACTA1	1.34	0.0041	0.8787
MROH2B	1.32	0.0025	0.8787
LOC102723403	1.3	0.0091	0.8787
PNPLA1	1.27	0.0059	0.8787
EIF4E1B	1.26	0.0077	0.8787
LINC00919	1.24	0.0026	0.8787
APOL3	1.22	0.0054	0.8787
LOC100507377	1.21	0.004	0.8787
RRS1-AS1	1.19	0.0088	0.8787
LOC101929076	1.15	0.006	0.8787
HCAR3	1.06	0.0086	0.8787
POF1B	1.05	0.0028	0.8787
LOC103312105	1.05	0.0033	0.8787
HRCT1	0.96	0.0099	0.8787
TNNI2	0.96	0.0078	0.8787
LOC100287846	0.92	0.0054	0.8787
FGG	0.91	0.0077	0.8787
BPIFB6	0.9	0.0061	0.8787
LOC100506236	0.89	0.0082	0.8787
NMRK2	0.88	0.001	0.8787
GIMAP2	0.88	0.0024	0.8787
LOC100132005	0.84	0.0055	0.8787
TREM2	0.84	0.0052	0.8787
PBK	0.83	0.0031	0.8787
GDF15	0.83	0.0082	0.8787
COLEC12	0.82	0.0072	0.8787
FAM167A-AS1	0.78	0.0068	0.8787
GDNF-AS1	0.77	0.0073	0.8787
LINC01815	0.76	0.0088	0.8787
TAL1	0.76	0.0094	0.8787
LOC102723817	0.75	0.0026	0.8787
LOC100506747	0.74	0.0027	0.8787
CNGB3	0.73	0.0039	0.8787
UBD	0.72	0.0061	0.8787
LINC01871	0.71	0.0054	0.8787
ATP6V0D2	0.7	0.0037	0.8787
NAALADL1	0.7	0.0041	0.8787
LDLRAP1	0.69	0.0017	0.8787
FGFR3	0.69	0.0091	0.8787
ESPNL	0.68	0.002	0.8787
PPP1R27	0.66	0.0072	0.8787
LOC390705	0.66	0.0035	0.8787
LINGO1-AS1	0.65	0.0031	0.8787
LGALS8-AS1	0.65	0.0046	0.8787
AVPR1B	0.64	0.0071	0.8787
CHRND	0.63	0.003	0.8787
ZNF804B	0.63	0.0012	0.8787
LINC02171	0.63	0.0022	0.8787
C8orf49	0.62	0.0016	0.8787
XAF1	0.6	0.0018	0.8787
PRDM1	0.59	0.0025	0.8787
SLC4A10	0.59	0.0032	0.8787
FZD2	-0.59	0.0043	0.8787
LOC100507389	-0.6	0.0072	0.8787
WDFY2	-0.6	0.0018	0.8787
GAL3ST2	-0.6	0.0057	0.8787
CILP2	-0.63	0.0063	0.8787
PTH1R	-0.64	0.0072	0.8787
TSPAN2	-0.64	0.0095	0.8787
RETREG1	-0.65	0.0019	0.8787
MYRIP	-0.67	0.0097	0.8787
LOC153684	-0.67	0.007	0.8787
LINC01924	-0.68	0.007	0.8787
HTR2A	-0.68	0.0046	0.8787
LOC440082	-0.69	0.0093	0.8787
LOC100505784	-0.69	0.0035	0.8787
LINC01558	-0.7	0.0058	0.8787
RTP4	-0.7	0.0032	0.8787
FBN3	-0.71	0.0083	0.8787
FLJ44635	-0.71	0.006	0.8787
TENM2	-0.72	0.0032	0.8787
VSTM1	-0.72	0.0062	0.8787
LOC286068	-0.72	0.0009	0.8787
TECTB	-0.74	0.0059	0.8787
GRASPOS	-0.74	0.0053	0.8787
LOC100130298	-0.75	0.0016	0.8787
GRXCR1	-0.75	0.0027	0.8787
CLSTN2	-0.75	0.0027	0.8787
MADCAM1	-0.76	0.0022	0.8787
CDH20	-0.76	0.0073	0.8787
SPATA16	-0.79	0.0026	0.8787
LOC100996741	-0.8	0.0014	0.8787
TAF15	-0.8	0.0044	0.8787
CLDN24	-0.8	0.0049	0.8787
ZFHX4-AS1	-0.8	0.01	0.8787
LCP1	-0.82	0.0005	0.8787
UBR3	-0.82	0.0094	0.8787
PITX2	-0.82	0.0002	0.8787
IFNA22P	-0.84	0.0086	0.8787
SLIT1-AS1	-0.85	0.005	0.8787
NTSR1	-0.85	0.007	0.8787
RUBCNL	-0.85	0.0005	0.8787
LOC101929552	-0.85	0.0035	0.8787
FRMPD2	-0.86	0.0002	0.8787
RNF43	-0.86	0.0065	0.8787
EGFL6	-0.88	0.0054	0.8787
SPATA12	-0.89	0.0081	0.8787
PHF24	-0.92	0.0027	0.8787
KCTD4	-1	0.0029	0.8787
C1QTNF1-AS1	-1.01	0.0096	0.8787
LOC645485	-1.01	0.0089	0.8787
CENPA	-1.05	0.0012	0.8787
CCK	-1.07	0.0075	0.8787
CD200	-1.09	0.0071	0.8787
LOC100505985	-1.18	0.0037	0.8787
LILRB5	-1.21	0.0029	0.8787
C17orf78	-1.27	0.003	0.8787

## Sheet: Supplemental Table 4
Supplemental Table S4 Significantly changed genes on day 8 after 12 h exposure to 50 nM rotenone (FC ≥ 1.5, p < 0.01)
Gene Symbol	log2(FC)	P.Value	adj.P.Val
ACTA1	1.93684	5.46031e-05	0.0259986
PRSS56	1.86474	2.05607e-05	0.0221394
FAT1	1.65608	2.86481e-06	0.0118155
BDKRB2	1.58583	1.41354e-06	0.00782748
CACNG1	1.57209	2.75695e-05	0.0221394
LINC00473	1.49529	0.00135533	0.062217
SDIM1	1.3764	0.00024934	0.0418401
NKD2	1.32392	6.02275e-05	0.0259986
ECEL1	1.31392	0.00106592	0.0566456
LDLRAD4	1.2848	8.30295e-06	0.018391
SLC16A6	1.28268	0.000242389	0.0413507
USH1C	1.23456	0.00312105	0.0824956
ARHGAP8	1.20619	3.10893e-05	0.0221394
RHBDF1	1.20402	6.1035e-05	0.0259986
CDH3	1.18393	3.74226e-06	0.0118155
EGFL6	1.1818	4.63055e-05	0.0250163
C11orf96	1.16659	4.10503e-06	0.0118155
HRK	1.13889	5.45924e-05	0.0259986
IGSF21	1.12654	0.000436998	0.047601
ELFN2	1.11477	4.86915e-06	0.0119835
ARHGAP45	1.1068	3.26538e-05	0.0221394
DPCR1	1.09153	0.000301979	0.0431537
SCARNA2	1.08117	7.08169e-05	0.0270447
PEAR1	1.06199	0.000953962	0.0553107
FBXL14	1.05782	3.47497e-05	0.0226384
LINC02210-CRHR1	1.04882	8.2957e-05	0.030625
UAP1L1	1.02839	1.38889e-05	0.0199661
GAS1	1.0158	0.00025871	0.0424267
TNFAIP3	1.00905	0.00027698	0.0424267
HDHD5-AS1	1.00723	0.000130213	0.0336056
LINC01711	0.987995	0.00180851	0.0691532
HIST1H1D	0.985886	0.000140771	0.0336056
MUCL1	0.967923	0.00132705	0.0617524
FAM131C	0.966401	6.76384e-05	0.0270447
TNC	0.958655	0.000867623	0.0545211
RILPL1	0.95635	2.80945e-05	0.0221394
ANKFN1	0.954286	0.00216297	0.0728579
STAC2	0.937759	0.000111967	0.0321505
TM4SF19	0.936072	0.00035673	0.0451518
LOC101928273	0.931616	0.00966095	0.131041
ODC1	0.92995	0.000104227	0.0316365
SLC16A14	0.924164	3.20467e-05	0.0221394
C8orf89	0.923691	0.00125342	0.060202
BGLAP	0.918439	1.53238e-05	0.0199661
COPG2IT1	0.912058	0.000801147	0.0535437
SLC2A4RG	0.908233	9.03201e-05	0.0315691
HDAC10	0.902951	0.00744868	0.116976
TMEM161B-AS1	0.898762	6.55552e-05	0.0268898
PCSK1	0.896482	0.00255645	0.0769365
ANGPTL2	0.891024	0.0001496	0.0345171
KCNJ11	0.877718	0.00279012	0.078828
HHIPL2	0.875716	0.00254476	0.0767936
ADIRF	0.872792	0.000415245	0.0464614
GADL1	0.870512	0.00569208	0.10379
IL11	0.868205	0.00061814	0.0499512
PHGR1	0.857491	0.000843734	0.0544647
LOC101927419	0.852751	0.000636032	0.0499512
LECT2	0.835238	0.00951142	0.129808
ZP3	0.834325	0.0004394	0.047601
C20orf203	0.830036	0.00634074	0.109468
IL10RA	0.82955	5.94254e-05	0.0259986
MIR7-3HG	0.827845	0.0012546	0.060202
CREB5	0.824875	0.000501173	0.0483439
LRRC36	0.824843	4.14531e-05	0.0235433
HLF	0.821514	0.000160337	0.0358733
LOC102724482	0.81991	0.00287123	0.0795966
COLEC11	0.819427	7.02952e-05	0.0270447
IL17B	0.813228	0.00410579	0.0917691
SORL1	0.810584	0.00203823	0.0715708
ERCC2	0.810561	0.000120249	0.0332938
NCOR2	0.806925	0.000102639	0.0316365
PLA2G16	0.806561	0.000106637	0.031692
PRR5-ARHGAP8	0.803998	0.000531158	0.0484432
C2orf40	0.798125	0.00608939	0.107732
LOC440910	0.796256	0.00383077	0.0889429
ENDOD1	0.796248	0.000293738	0.0428046
TLR9	0.794286	0.000930773	0.0553107
CAMK2N1	0.793836	0.000101435	0.0316365
PKIB	0.791769	0.000990508	0.0556965
LOC100131822	0.790845	0.00032203	0.0441256
LOC101928152	0.787467	0.00779435	0.118673
GALNT18	0.781808	0.0001945	0.0388132
HCAR2	0.781281	0.000602529	0.0499512
METRNL	0.779482	9.8163e-05	0.0316365
HEXB	0.778761	6.54316e-05	0.0268898
VGF	0.777564	0.000198941	0.0388132
HCK	0.772065	0.00103427	0.0562875
GDF15	0.77089	0.00224612	0.0739107
HIST1H1C	0.768952	0.000211198	0.0389213
UNC5B	0.766995	0.00375482	0.0887613
CDC42EP1	0.764025	0.000605157	0.0499512
LOC102724577	0.76348	0.000212475	0.0389213
LOC645195	0.762291	0.00161363	0.0668072
DUSP16	0.758755	0.000816258	0.0535437
DLK1	0.75669	0.00169235	0.0681151
PMF1-BGLAP	0.75533	0.000228404	0.0404518
STAT5A	0.751424	0.00381078	0.0888386
SNTG2	0.750353	0.000458183	0.047601
KCNE2	0.748831	0.00038024	0.0453525
ALKAL2	0.748768	0.00135814	0.062217
ELP2	0.745948	4.7808e-05	0.025213
KCNMB2	0.744443	5.96394e-05	0.0259986
PON2	0.738424	0.00096388	0.0553107
HS3ST1	0.738331	0.000871353	0.0545211
ALDOB	0.737704	0.000544764	0.0488523
CNN2	0.736805	0.000699767	0.0506682
EGFR-AS1	0.733221	0.000135012	0.0336056
LINC01260	0.731188	0.00046888	0.0477387
KCNQ4	0.729794	0.00678246	0.113468
NPPC	0.729321	9.17528e-05	0.0315691
SMCR6	0.723476	0.00519972	0.0990316
LINC00353	0.720588	0.00624527	0.108864
LOC100507250	0.716357	0.00382528	0.0889429
CA3	0.714802	0.00525628	0.0992553
NCR3LG1	0.714031	0.000170059	0.0364479
SLC16A9	0.711046	0.00013298	0.0336056
LCN15	0.710669	0.000287128	0.0427618
SQOR	0.710176	9.16746e-05	0.0315691
COL23A1	0.709927	0.00079341	0.0534165
PSMB10	0.709767	9.60647e-05	0.0316365
WSCD1	0.709659	0.00470913	0.0954962
ANKRD37	0.705566	0.000600471	0.0499512
ASIP	0.698895	0.000602192	0.0499512
SOX8	0.694681	0.0014315	0.0633187
GALNT15	0.691413	0.00223256	0.0737493
CHST8	0.691088	0.000330299	0.044381
ASB2	0.690816	0.000473142	0.0477387
GPCPD1	0.690568	0.00116159	0.0585713
CCDC169	0.686486	0.00246533	0.0755286
NWD2	0.679672	0.000474154	0.0477387
SPRY1	0.67906	0.000281583	0.0427196
PALM3	0.677905	0.00248329	0.0756599
PDK4	0.677633	0.00284377	0.0793755
PID1	0.673443	0.000512904	0.0483439
CACNA1H	0.672761	0.00158526	0.066377
LOC100507194	0.672246	8.12352e-05	0.0304976
CPNE1	0.672188	0.000636415	0.0499512
LINC01115	0.671922	0.00155132	0.0658579
KHDRBS2	0.669994	0.00036607	0.0452094
SCG2	0.665841	0.00241521	0.0752027
ZNF581	0.665153	0.000498057	0.0483439
UQCC2	0.664202	0.000104265	0.0316365
KRTAP19-7	0.663966	0.00632213	0.109468
DVL1	0.663476	0.00230782	0.0745692
KCNIP1	0.662373	0.000169768	0.0364479
THBS4	0.662183	0.000395171	0.0453525
GTF2H5	0.661708	0.00125249	0.060202
SEMA5B	0.661573	0.000829273	0.0538663
NBPF12	0.660543	0.00756266	0.11739
RLBP1	0.660269	0.000416266	0.0464614
GSDMB	0.65875	0.00698292	0.114407
LEFTY1	0.656497	0.000336731	0.044631
KCNJ8	0.656374	0.001111	0.0579027
NRP1	0.652806	0.000322725	0.0441256
ZFR2	0.652663	0.00173142	0.0684837
DOC2B	0.651789	0.0018491	0.0691532
KCNIP4	0.648916	0.000155034	0.0350408
MCAM	0.648105	0.000661231	0.0499512
CBFA2T3	0.643867	0.000863627	0.0545211
MYH7B	0.642013	0.00132024	0.0617524
PIWIL4	0.640191	0.00320063	0.0833066
KLK14	0.639704	0.00275729	0.0781996
BDNF	0.638867	0.000209001	0.0389213
THBS2	0.636904	0.000567722	0.0496536
TMEM105	0.635126	0.00824378	0.121859
GRB10	0.634986	0.000277737	0.0424267
TRO	0.632328	0.000750058	0.0524094
DOK4	0.630465	0.00137288	0.062217
TECTB	0.629722	0.00698492	0.114407
MLXIP	0.629384	0.00034844	0.0448717
STX3	0.626478	0.00456282	0.0951662
RSAD1	0.623842	0.000541568	0.0488523
GTF2IRD1	0.623768	0.000635351	0.0499512
COBLL1	0.623702	0.000383473	0.0453525
PUSL1	0.623457	0.00116532	0.0585713
HSD17B14	0.623114	0.0020316	0.0715708
CEACAM6	0.622381	0.00486931	0.0965537
FHL2	0.622283	0.0008025	0.0535437
GNB4	0.62176	0.000207102	0.0389213
SHC3	0.620389	0.00199299	0.0712447
LOC100132014	0.619903	0.00869753	0.124542
ZFAND2B	0.619889	0.000645849	0.0499512
FABP3	0.617446	0.00179314	0.0691532
MAP4K2	0.615837	0.000328964	0.044381
SLC12A4	0.614724	0.000200068	0.0388132
SNORA8	0.613924	0.000270425	0.0424267
MTSS1L	0.613616	0.0046681	0.0953217
OR12D2	0.612668	0.00726345	0.11631
MFNG	0.612202	0.000786224	0.0533027
NMNAT3	0.611811	0.00389711	0.0896581
RHBDF2	0.611018	0.00169541	0.0681151
LINC02308	0.609728	0.00361368	0.0874562
RAD50	0.608842	0.000296993	0.0429961
SDHAF4	0.607149	0.000511611	0.0483439
HK2	0.606525	0.00261398	0.0775273
FAM149A	0.606231	0.000622178	0.0499512
TBC1D2	0.605697	0.00309483	0.0820016
HSF1	0.605346	0.000991025	0.0556965
FGFR1OP	0.603397	0.00156697	0.0658603
NPTX2	0.601402	0.000758726	0.0526827
PLGRKT	0.600625	0.000754645	0.0525641
TBC1D16	0.600574	0.000519207	0.0484432
APOL5	0.596897	0.00332052	0.0840736
TCP11	0.595923	0.000669943	0.0499512
SLC25A37	0.594443	0.000288507	0.0427618
CMKLR1	0.594354	0.0028484	0.0793755
AASS	0.593138	0.000474111	0.0477387
FBXW12	0.593069	0.00865329	0.124398
PRSS48	0.59021	0.00481637	0.0961104
ZPR1	0.589434	0.000231091	0.0404518
SH2D2A	0.589213	0.00429061	0.0933265
HBQ1	0.587327	0.000458693	0.047601
FYCO1	0.586478	0.000868563	0.0545211
CES5A	0.586409	0.00425269	0.0932625
C3orf62	-0.585052	0.000673244	0.0499512
MED31	-0.5855	0.00435223	0.0935999
CYP27C1	-0.586178	0.00472523	0.0954962
MASTL	-0.586472	0.00479489	0.0959975
GPRIN2	-0.586893	0.00945431	0.129434
KLF5	-0.586971	0.000331344	0.044381
FASTKD5	-0.588204	0.000531453	0.0484432
KRT34	-0.588616	0.00899558	0.126258
CACHD1	-0.588909	0.009401	0.129256
LOC150005	-0.58974	0.0039913	0.0903961
AKR1D1	-0.589743	0.00235269	0.0750586
DDX5	-0.590111	0.000305902	0.0433656
SEMA3A	-0.591915	0.0010551	0.0566456
HTR5A-AS1	-0.5921	0.00343586	0.0853187
C10orf111	-0.59226	0.000969712	0.0553585
SFPQ	-0.59281	0.000736773	0.0516441
PSAT1	-0.594056	0.00185877	0.0691961
MAP1A	-0.594278	0.00273104	0.0779805
MFSD4A	-0.594741	0.00203228	0.0715708
LRRC34	-0.596517	0.00380789	0.0888386
ND3	-0.596528	0.00071996	0.0511126
RNF125	-0.596722	0.00467281	0.0953217
HSPA12B	-0.596869	0.00171672	0.0681285
PNN	-0.597549	0.00281384	0.0792261
TIGD3	-0.597633	0.000703117	0.0507126
CCDC189	-0.598222	0.00242739	0.0752027
HSPA8	-0.598306	0.00045058	0.047601
FOXP2	-0.598457	0.0011644	0.0585713
AMIGO3	-0.600877	0.000383141	0.0453525
YTHDC1	-0.602788	0.00143217	0.0633187
MYOZ2	-0.603984	0.0069811	0.114407
CHADL	-0.605025	0.00765766	0.117779
DGCR2	-0.605568	0.00827808	0.121859
LHX9	-0.606793	0.00161011	0.0667862
COX19	-0.607175	0.000481884	0.0482597
HTR7	-0.607777	0.00973454	0.131338
ABCG8	-0.608162	0.000560092	0.0496241
OTOP3	-0.608785	0.00270461	0.0779805
C14orf79	-0.608822	0.00045183	0.047601
POLA1	-0.610709	0.000778509	0.05307
ZNF547	-0.611189	0.000384175	0.0453525
MYO1H	-0.611745	0.00171936	0.0681285
ANKRD35	-0.611749	0.00413142	0.091949
LINC01441	-0.613026	0.00518371	0.0988117
KDM4A	-0.614822	0.00142823	0.0633187
SNORD28	-0.614958	0.00740293	0.116976
MYD88	-0.615874	0.00364396	0.0876943
CDC25A	-0.616056	0.00222158	0.0737493
BMP5	-0.616411	0.000310377	0.0434319
SNORD61	-0.617096	0.00614981	0.108336
RAB27B	-0.620012	0.00135757	0.062217
LRRN3	-0.620835	0.00106632	0.0566456
ATP6	-0.621371	0.000231936	0.0404518
FLJ30679	-0.622113	0.000996103	0.0556965
GPRASP1	-0.623274	0.00416506	0.0923667
PDZRN4	-0.62379	0.00112286	0.0582469
DOK3	-0.624634	0.000687587	0.0505734
LINC02325	-0.625461	0.000454022	0.047601
DNAJC22	-0.625732	0.002456	0.075347
C5orf58	-0.626213	0.0099706	0.131536
KCTD10	-0.626514	0.00182693	0.0691532
IDH1	-0.626705	0.000392514	0.0453525
RTP1	-0.626779	0.000805219	0.0535437
AGAP1-IT1	-0.627435	0.0087039	0.124542
ELOB	-0.627905	0.000137079	0.0336056
NAT14	-0.628698	0.00042333	0.0468838
KLF10	-0.629228	0.00140457	0.062568
FOXJ1	-0.629592	0.000245927	0.0415822
ZIC4	-0.630279	0.00107154	0.0566456
FMN2	-0.631395	0.000486567	0.0482597
UBXN4	-0.631778	0.00316321	0.0829174
C2orf81	-0.633008	0.000390377	0.0453525
LRRC8A	-0.634106	0.000133622	0.0336056
ZNF207	-0.635082	0.000432744	0.047601
KAZALD1	-0.635599	0.00489961	0.0965537
ALDH1L2	-0.637718	0.00274496	0.0780569
TUBB4A	-0.638708	0.00181959	0.0691532
TMEM249	-0.640493	0.00947234	0.129434
CCDC157	-0.640826	0.00241005	0.0752027
RAB11B-AS1	-0.642132	0.00176796	0.0691013
SPAG5-AS1	-0.643298	0.000902989	0.0552424
ZNF304	-0.644064	0.00147923	0.0646251
MAMDC2-AS1	-0.64472	0.00185137	0.0691532
MC1R	-0.645844	0.00113808	0.0585713
PPP1R10	-0.646521	0.000180082	0.0373559
PCDH8	-0.647931	0.00109767	0.0574567
FLJ25758	-0.648556	0.00267979	0.0779805
POPDC2	-0.648633	0.00360261	0.0874018
MIR22HG	-0.649325	0.00334716	0.0843455
AVIL	-0.652266	0.000291514	0.0427618
BAAT	-0.652477	0.000825798	0.0537983
KRTAP2-3	-0.657637	0.0046553	0.0953217
NCOA5	-0.658976	0.00106839	0.0566456
ITFG1-AS1	-0.65956	0.00513588	0.0981533
SGO2	-0.65975	0.00421475	0.0928
MGC12916	-0.660087	0.00119772	0.0589663
LRBA	-0.660235	0.000117191	0.0328578
VWA5A	-0.660244	0.000849452	0.0544993
PIM2	-0.664364	0.000311769	0.0434319
C11orf45	-0.665361	0.00100747	0.0556965
DGCR8	-0.665765	0.000199324	0.0388132
LARGE1	-0.666169	0.00059187	0.0499512
SKIDA1	-0.666309	0.000962274	0.0553107
LINC00667	-0.667486	0.00017465	0.0368428
LINC01351	-0.668376	0.000954248	0.0553107
FLJ31945	-0.670613	0.000573994	0.0498587
PCDH20	-0.670629	0.0013239	0.0617524
C15orf39	-0.671246	0.000943573	0.0553107
NPY5R	-0.671345	0.000640414	0.0499512
SCML4	-0.671521	0.00551071	0.102315
CYSRT1	-0.672317	0.000377766	0.0453525
LINC00515	-0.675344	0.00152368	0.0658579
C1QL4	-0.675945	0.00139912	0.062568
CYP51A1-AS1	-0.676502	0.0011157	0.0580111
QRICH2	-0.676957	0.000131968	0.0336056
USB1	-0.677683	0.000266757	0.0424267
HCFC1	-0.678401	0.00104367	0.0565214
DUSP5P1	-0.680321	0.00185711	0.0691961
ZSWIM8-AS1	-0.681972	0.00217687	0.0731054
COL5A2	-0.683211	0.000778679	0.05307
TMEM2	-0.683623	0.000926178	0.0553107
ADAT3	-0.684723	0.00207378	0.0720111
JDP2	-0.687302	0.00470531	0.0954962
ZNF552	-0.687562	0.00086861	0.0545211
EFHC1	-0.687944	0.00347006	0.0856876
AKAP3	-0.691947	0.00242017	0.0752027
MFSD6	-0.693656	0.000343063	0.0446454
FGF2	-0.695678	0.00700391	0.114407
RAB36	-0.698164	0.000353286	0.0451518
ANTXR1	-0.698991	0.000307377	0.0433656
ZBTB2	-0.699664	0.00109985	0.0574567
PRSS27	-0.70029	0.00113962	0.0585713
PNRC1	-0.700481	9.26408e-05	0.0315691
FTCD	-0.700619	0.000290406	0.0427618
LOC101926977	-0.701765	0.00669775	0.1128
OR52A5	-0.702507	0.00210555	0.0725552
TUBB4B	-0.704117	0.00010795	0.031692
HECW1	-0.705609	0.00194281	0.0706707
TXNL4B	-0.707823	0.000879706	0.0545812
LINC01338	-0.711101	0.000590204	0.0499512
GPR39	-0.712482	0.000415298	0.0464614
NAGPA	-0.715565	5.98892e-05	0.0259986
BRINP3	-0.715585	0.00116614	0.0585713
ND1	-0.718651	0.000445119	0.047601
MGEA5	-0.71947	0.000332607	0.044381
CATSPER1	-0.726652	0.00989794	0.131536
LINC01963	-0.727946	0.000391436	0.0453525
LOC100128184	-0.729081	0.00441189	0.0936515
ZNF295-AS1	-0.730555	0.00236664	0.0750586
PSMA8	-0.730967	0.00232963	0.0750017
LMO1	-0.731363	0.000171132	0.0364479
ANKRD24	-0.733965	0.00133654	0.0620637
CCL26	-0.734203	0.00974215	0.131338
LOC100132781	-0.73952	0.00273548	0.0779805
PPP1R1B	-0.740373	0.00286635	0.079561
LGALS16	-0.740561	0.00390712	0.0896583
LRRC29	-0.740704	0.00772249	0.118049
OR5B12	-0.742198	0.00446186	0.0942137
LOC100506731	-0.742741	0.00270754	0.0779805
CD59	-0.742978	0.000689533	0.0505734
SLC7A6	-0.750774	0.00325299	0.083881
PRR22	-0.750961	0.00145032	0.0637393
SESN2	-0.751937	0.000338511	0.044631
NUDT18	-0.752052	4.40322e-05	0.0243828
APOBEC4	-0.752932	0.00719347	0.116025
BCL2L10	-0.755171	0.000656692	0.0499512
TRAPPC6A	-0.758206	9.689e-05	0.0316365
CYTB	-0.759112	0.000137267	0.0336056
MAN1A1	-0.762911	0.00363274	0.0876943
RALYL	-0.764272	0.00245049	0.075347
DSE	-0.765583	0.00367082	0.0876943
TTTY8	-0.772376	0.00869399	0.124542
C17orf97	-0.77698	0.000487675	0.0482597
EGR1	-0.77712	0.000711369	0.0508285
MTG1	-0.778483	0.0032507	0.083881
PTPRO	-0.781376	0.002444	0.075347
LOC401052	-0.781693	5.75139e-05	0.0259986
LOC100130027	-0.782354	0.000212617	0.0389213
IKBKAP	-0.784518	0.000242585	0.0413507
NPPA-AS1	-0.785637	0.0015463	0.0658579
TTTY18	-0.788986	0.00076184	0.0527169
MEOX2-AS1	-0.794137	0.000705169	0.0507126
HIST2H2BE	-0.797165	0.00103345	0.0562875
SDCBP2-AS1	-0.799934	2.45499e-05	0.0221394
RSPO3	-0.800321	0.000592541	0.0499512
GALR1	-0.803055	0.000186839	0.0380179
ZNF326	-0.803944	0.000187086	0.0380179
LCP1	-0.805555	0.000956325	0.0553107
TIGAR	-0.8071	0.00015173	0.0346477
CCDC96	-0.809384	0.000501193	0.0483439
KRT33A	-0.816921	0.00334694	0.0843455
BMP3	-0.819989	0.00100832	0.0556965
SRSF3	-0.823799	0.000163728	0.0362657
C21orf62	-0.824104	0.000147072	0.0342911
LINC01909	-0.827417	3.94872e-05	0.0235433
RSU1P2	-0.827705	0.0047511	0.0955793
LOC101928942	-0.828663	0.00259256	0.0771843
CFAP52	-0.829927	0.00376331	0.0887968
DACT3-AS1	-0.833	0.00183695	0.0691532
C11orf94	-0.834946	0.00122226	0.0598961
CD40LG	-0.836431	0.000950926	0.0553107
PP14571	-0.838185	0.000583491	0.0499512
HNRNPM	-0.841679	0.000130067	0.0336056
CCL27	-0.84469	0.000204798	0.0389213
KLHL4	-0.847119	0.00108694	0.0573234
RSPH4A	-0.848751	0.000242691	0.0413507
MTFR2	-0.849672	0.00025865	0.0424267
LIMD2	-0.852888	0.000129316	0.0336056
MND1	-0.856732	0.000201513	0.0388132
DHRS2	-0.857931	0.00824333	0.121859
PHGDH	-0.863246	0.000196765	0.0388132
FAM83H	-0.863546	0.000113216	0.0321505
LINC01246	-0.869153	0.00221317	0.0737493
TACC3	-0.875915	0.000613422	0.0499512
COL2A1	-0.876838	0.00014507	0.034184
RAB25	-0.883832	0.00497717	0.0972702
LOC102724532	-0.890174	0.000132614	0.0336056
HSPA1B	-0.898938	0.000102181	0.0316365
LOC101928796	-0.899535	0.000406869	0.0462162
LY6G5C	-0.8999	0.000139207	0.0336056
EIF5	-0.910692	3.26702e-05	0.0221394
TOB2P1	-0.911168	0.000672434	0.0499512
LINC00959	-0.918486	0.00010874	0.031692
DPH6-AS1	-0.928035	0.000905327	0.0552424
LINC01435	-0.93246	0.00368959	0.0877762
DENND2D	-0.936231	0.00754954	0.11739
SAA2	-0.940477	0.00964732	0.130936
TRIM72	-0.949784	0.00978023	0.131536
RNF144A-AS1	-0.951963	0.000389858	0.0453525
CRTAC1	-0.953581	0.00602783	0.107156
PTPRCAP	-0.953875	0.000640421	0.0499512
ACKR1	-0.956609	2.38811e-05	0.0221394
BMP4	-0.957278	0.000437819	0.047601
NSUN7	-0.968455	0.00625144	0.108864
FLJ16779	-0.986716	1.70398e-05	0.0209684
LINC01163	-0.989165	0.000166918	0.0364479
LINC00375	-0.995815	0.00199622	0.0712447
IL3RA	-0.998637	0.000879395	0.0545812
SDR16C6P	-0.998853	0.00466095	0.0953217
FOXD4	-1.00548	9.10009e-05	0.0315691
HTR5A	-1.01224	0.000141098	0.0336056
FBXO9	-1.01228	5.12853e-05	0.0259986
RDH5	-1.02154	6.96117e-05	0.0270447
EXTL1	-1.03168	1.46507e-05	0.0199661
LINC01578	-1.03177	0.000214927	0.0390216
SSR4P1	-1.03555	0.000399315	0.0455919
CHAC1	-1.05814	3.15334e-05	0.0221394
IPO9	-1.06713	2.35062e-05	0.0221394
RPL27A	-1.06717	0.000446537	0.047601
KRT31	-1.06814	0.00170167	0.0681151
LMO3	-1.09224	0.000270704	0.0424267
FABP12	-1.10071	0.00761557	0.11755
LINC00334	-1.10125	3.29842e-05	0.0221394
PENK	-1.10444	0.000220435	0.0396963
LRRN4CL	-1.13348	2.89993e-05	0.0221394
SNAR-A3	-1.13919	5.37758e-05	0.0259986
SNAR-G2	-1.14612	0.000274003	0.0424267
ITGA10	-1.169	2.06825e-05	0.0221394
ND2	-1.17369	0.000180455	0.0373559
PSMG3-AS1	-1.17429	3.95914e-05	0.0235433
FLJ44715	-1.19678	0.00430187	0.0933265
SNAR-D	-1.21493	1.50124e-05	0.0199661
AMH	-1.22492	4.04578e-05	0.0235433
DOCK2	-1.234	0.00100624	0.0556965
SNAR-H	-1.27747	2.61185e-05	0.0221394
DDX17	-1.31067	1.16564e-05	0.0199661
SNAR-B2	-1.33264	9.91092e-06	0.019957
SNAR-F	-1.38356	4.00086e-05	0.0235433
LRRC66	-1.40058	1.29912e-05	0.0199661
CBR3	-1.53843	0.00385028	0.0891157
C9orf24	-1.62047	4.26745e-06	0.0118155
ARRDC4	-1.92979	1.06147e-06	0.00782748
H1FX-AS1	-1.98436	1.87991e-07	0.00416401
TXNIP	-2.51847	4.28108e-07	0.00474129

## Sheet: Supplemental Table 5
Supplemental Table S5 Significantly changed genes after 12 h exposure to 50 nM rotenone, compound wash-out and 7 day recovery – day 15 (FC ≥ 1.5, p < 0.01)
Gene Symbol	log2(FC)	P.Value	FDR
LOC102467081	1.99072	0.00629824	0.730398
CCL14	1.40157	0.00681037	0.738433
GIMAP4	1.35352	0.00635719	0.731089
OR4F21	1.29151	0.00893461	0.746739
LINC01135	1.25306	1.01525e-05	0.224877
PNPLA1	1.24812	0.00318973	0.679253
ADM5	1.22625	0.000517641	0.637739
LINC01219	1.12475	0.00569431	0.725931
LOC151760	1.10888	0.00554502	0.725931
CYCSP52	1.09987	0.00252906	0.679253
KRT16	1.09455	0.000933761	0.667187
NR3C2	1.06071	0.00213571	0.679253
LOC101929076	1.05619	0.00142732	0.679253
PLA2G12B	1.02222	0.00990445	0.746739
LINC01910	1.01181	0.00474992	0.725931
BRIP1	0.977841	0.000734337	0.637739
KPRP	0.960771	0.000557713	0.637739
SNORD116-10	0.949513	0.00547195	0.725931
DHH	0.92095	0.00446851	0.721921
LINC00383	0.900423	0.00747342	0.744044
INSC	0.882661	0.00048614	0.637739
LOC102724183	0.882527	0.00468483	0.725931
RBMY2EP	0.859458	0.00765879	0.744044
CNGB3	0.859092	0.0075626	0.744044
OR5A2	0.855197	0.0098155	0.746739
SLFN12L	0.849781	0.0027517	0.679253
SNAI3	0.843275	0.00424695	0.721921
DEFB115	0.839961	0.00927567	0.746739
LOC101927711	0.836673	0.00913716	0.746739
NUP62CL	0.821244	0.00612016	0.730398
LOC100509780	0.785366	0.00350514	0.679253
SPATS1	0.774848	0.00994658	0.746739
NIPAL4	0.772473	0.00522587	0.725931
JMJD6	0.770838	0.00103095	0.679253
PI16	0.769488	0.00804053	0.746739
LINC01548	0.747551	0.00373493	0.706346
LOC100129785	0.74203	0.000668382	0.637739
FGFR3	0.741074	0.000581244	0.637739
LINC01871	0.737639	0.00499058	0.725931
MASP1	0.72332	0.000228722	0.637739
LOC101929488	0.717718	0.00675882	0.738433
KSR1	0.715628	0.0083974	0.746739
FAM86B1	0.714969	0.00720658	0.744044
CCDC81	0.699804	0.00617735	0.730398
LOC101929148	0.689028	0.00584161	0.725931
CCL1	0.688261	0.00566912	0.725931
LMOD1	0.681582	0.00557827	0.725931
GALNTL5	0.673152	0.00132212	0.679253
XAF1	0.663154	0.00311334	0.679253
C7orf66	0.661858	0.00349697	0.679253
FAM71B	0.660633	0.000372903	0.637739
CXXC1P1	0.654522	0.00571917	0.725931
TRPA1	0.652629	0.00924235	0.746739
SCNN1A	0.641229	0.00781297	0.746739
OR5B17	0.634675	0.00455373	0.721921
BPIFB6	0.633939	0.00294809	0.679253
BCAS1	0.632843	0.00086158	0.646536
RIBC2	0.632124	0.00114902	0.679253
LOC100506236	0.626865	0.00289034	0.679253
RTP4	0.620201	0.00479317	0.725931
MTRNR2L4	0.619449	0.000563263	0.637739
CGB7	0.61525	0.00730078	0.744044
CLEC1B	0.602064	0.00649585	0.735209
LOC102724874	0.599203	0.00612182	0.730398
TRIM38	0.588501	0.00440452	0.721921
IGKV1D-13	0.587631	0.00538587	0.725931
LINC00994	-0.585707	0.00949756	0.746739
LOC145845	-0.588671	0.00886985	0.746739
C6orf141	-0.590236	0.00124544	0.679253
ACTRT2	-0.590513	0.00556082	0.725931
EMP1	-0.590885	0.00344799	0.679253
GJB4	-0.597659	0.00705696	0.744044
RERG	-0.600152	0.00284807	0.679253
ANKRD26P1	-0.602435	0.00565073	0.725931
HSPB6	-0.60482	0.00806619	0.746739
PTGIS	-0.612787	0.00141882	0.679253
NFIA-AS1	-0.615252	0.0082788	0.746739
FSD2	-0.615602	0.00765449	0.744044
ELK3	-0.620895	0.00347866	0.679253
LOC648570	-0.626863	0.00335363	0.679253
FAM69C	-0.627351	0.0076575	0.744044
NBPF22P	-0.631546	0.00915469	0.746739
LOC101927503	-0.633763	0.00993086	0.746739
CNMD	-0.636223	0.000622039	0.637739
NXNL1	-0.636677	0.00894056	0.746739
LEUTX	-0.637878	0.00312532	0.679253
LOC284009	-0.639687	0.0027425	0.679253
ELOVL2-AS1	-0.642365	0.00584615	0.725931
FOXL1	-0.64566	0.00517117	0.725931
ZNF205-AS1	-0.647186	0.000385001	0.637739
DEFB127	-0.651376	0.00627796	0.730398
LOC100130169	-0.653384	0.00240702	0.679253
GPR132	-0.653617	0.00182407	0.679253
SPAG8	-0.657329	0.000284438	0.637739
ZNF718	-0.67081	0.00388125	0.710493
TAS2R9	-0.672353	0.00535207	0.725931
KRTAP19-2	-0.675746	0.00544966	0.725931
KCTD4	-0.679066	0.00347893	0.679253
LINC01203	-0.688422	0.00451223	0.721921
DTHD1	-0.697075	0.00330818	0.679253
IFI35	-0.705253	0.00173004	0.679253
LINC01467	-0.718974	0.00425507	0.721921
TAAR8	-0.729016	0.0034052	0.679253
RETNLB	-0.729601	0.00255162	0.679253
UBR3	-0.739293	0.000565292	0.637739
OTP	-0.743734	0.00729767	0.744044
UTS2	-0.764259	0.00973844	0.746739
LOC102724046	-0.765511	6.2504e-05	0.637739
WISP1	-0.769068	0.00338966	0.679253
POLR1B	-0.777269	0.00333348	0.679253
CYP2F1	-0.779038	0.000115655	0.637739
STK4-AS1	-0.783409	0.00745279	0.744044
ZNF665	-0.797684	0.000203969	0.637739
SPPL2C	-0.800512	0.00314865	0.679253
GCGR	-0.801264	0.00504029	0.725931
SLCO1C1	-0.809099	0.00808126	0.746739
LINC01692	-0.813531	0.00472676	0.725931
LINC00379	-0.814387	0.00306237	0.679253
GAL3ST2	-0.819644	0.000544187	0.637739
SPIB	-0.821951	0.00274358	0.679253
BHLHE40-AS1	-0.8269	0.000424028	0.637739
GLIS2	-0.843132	0.000145998	0.637739
LOC101929371	-0.877629	0.000791143	0.637739
OR8B8	-0.887553	0.000523254	0.637739
SNAR-E	-0.901797	0.00495927	0.725931
LOC102724084	-0.912368	0.00441087	0.721921
KLK10	-0.951275	0.00999079	0.746739
GP6	-0.981083	0.00583931	0.725931
ZNF319	-1.00827	0.00170896	0.679253
LOC728445	-1.10004	0.00956239	0.746739
CLDN24	-1.1157	0.00155208	0.679253
LOC100130193	-1.12032	0.0077922	0.746739
MKX	-1.1323	0.000981234	0.679198
CD1A	-1.67792	0.000875669	0.646536

## Sheet: Supplemental Table 6
Supplemental Table S6 Significantly changed genes on day 8 after 24 h exposure to 50 nM rotenone (FC ≥ 1.5, p < 0.01)
Gene Symbol	log2(FC)	P.Value	adj.P.Val
ACTA1	2.23169	0.000155221	0.017466
FABP3	2.08733	4.64106e-06	0.00808643
BDKRB2	1.81474	1.03613e-06	0.00708421
PRSS56	1.70731	2.38337e-06	0.00773968
ADIRF	1.49	1.30958e-05	0.00966907
TNC	1.47563	0.000227018	0.0197194
NKD2	1.37124	3.70602e-05	0.0123186
LINC02308	1.34586	5.23839e-05	0.0141613
CACNG1	1.29318	9.86494e-05	0.0159495
COPG2IT1	1.27685	0.000171893	0.0180446
MIR7-3HG	1.24762	1.56153e-05	0.00974638
ECEL1	1.23038	1.49398e-05	0.00973282
C11orf96	1.22014	3.40531e-06	0.00808643
TNFAIP3	1.21167	0.000114706	0.0160225
C20orf203	1.17561	0.00143742	0.0385925
LITAF	1.1673	0.000105862	0.0160225
TMEM190	1.14751	1.4852e-05	0.00973282
NPM3	1.14109	6.97041e-05	0.0154607
WSCD1	1.13921	2.77237e-05	0.0109732
LOC100507250	1.13295	6.52064e-05	0.0153223
IGSF21	1.13216	0.000350499	0.0233842
IL11	1.12465	4.45962e-06	0.00808643
LDLRAD4	1.09768	0.00060718	0.0282448
FOXS1	1.08741	0.0054524	0.0701279
PLA2G16	1.08529	1.6967e-05	0.00974638
PLEKHB1	1.08324	2.25479e-05	0.0101926
SCARNA2	1.07832	0.000279068	0.021301
EGFL6	1.0767	0.000570732	0.0277814
CNN2	1.07189	0.000112926	0.0160225
HMOX1	1.0706	0.000332149	0.0229805
FAT1	1.06889	0.000248582	0.0200709
DPCR1	1.06871	0.000437264	0.0248482
CDC42EP1	1.0611	0.000279846	0.021301
ARHGAP8	1.04917	0.000434246	0.0248482
SDIM1	1.03372	5.39712e-05	0.0142317
MMP23B	1.01808	0.000119234	0.0160225
GDF15	1.00527	1.0396e-05	0.00874139
TPCN1	1.00413	0.00680883	0.0770695
SLC16A6	0.997037	0.000133156	0.0167579
LINC01587	0.99229	0.00321699	0.0551404
RHBDF1	0.991246	2.61986e-05	0.0109732
HDHD5-AS1	0.989254	3.28253e-05	0.0117271
LCN15	0.984989	1.14447e-05	0.00874139
LOC101927419	0.973166	0.00612076	0.0735016
IL17B	0.969294	0.00257251	0.0492065
TMEM176A	0.968799	7.77742e-06	0.00874139
DLK1	0.965171	2.02408e-05	0.00974638
GAS1	0.962649	0.000369661	0.0236647
PDK4	0.95422	1.47096e-05	0.00973282
CPEB1	0.952681	4.36003e-05	0.0133015
UQCC2	0.946375	1.03429e-05	0.00874139
GAL	0.94503	0.000768757	0.030112
COL23A1	0.944755	0.000143789	0.0173578
LINC00473	0.940596	0.00612568	0.0735016
LOC729970	0.93992	1.78574e-05	0.00974638
CES5AP1	0.937066	0.00587478	0.0723231
CR1L	0.929523	0.00892337	0.0878847
LOC100506405	0.928573	0.00140662	0.038276
SNORD115-1	0.926925	0.00283671	0.0518424
CAMK2N1	0.915516	0.000102134	0.0160225
NPPC	0.9146	1.1303e-05	0.00874139
SNHG19	0.91413	0.000121162	0.0160225
LINC02182	0.911645	9.68017e-05	0.0158989
C1orf204	0.911517	0.000750796	0.030112
EPDR1	0.908278	3.19551e-05	0.0116034
RASGEF1B	0.90165	0.00236087	0.0473835
KCNJ8	0.90039	0.000476018	0.0258936
PRR5-ARHGAP8	0.896689	0.000237972	0.0200422
MYH7B	0.893584	3.72617e-05	0.0123186
LOC100507194	0.89245	4.19282e-05	0.0130804
SLC32A1	0.891652	0.000381713	0.0240714
PLA2G3	0.891392	0.00745097	0.0805461
KCNIP4	0.88274	0.000181648	0.0182886
LAMTOR5-AS1	0.879999	9.28771e-05	0.0158208
ZCWPW1	0.876872	4.38379e-05	0.0133015
VEGFC	0.873048	0.00278034	0.0513571
LOC101929056	0.872613	0.000248821	0.0200709
KLK1	0.87014	0.000669892	0.0284255
PHGR1	0.869716	0.00124747	0.0366076
LOC102724234	0.869093	0.00319585	0.0549171
CDK6	0.864092	0.00105039	0.0337592
STAT5A	0.8634	0.00040863	0.0246897
GTF2H5	0.863382	5.94826e-05	0.0148875
RILPL1	0.860354	8.53536e-05	0.0158208
CXorf57	0.85975	0.000917796	0.0322941
ALKAL2	0.858752	0.0015544	0.0397574
STX17-AS1	0.856754	0.000188324	0.0185759
FAM131C	0.855213	0.000134345	0.0168121
CILP2	0.847268	0.00185705	0.0429576
PALM3	0.846039	0.000628277	0.0282448
LOC100506476	0.845304	0.000102981	0.0160225
BLVRB	0.844871	4.68974e-05	0.0134906
NPC2	0.8437	9.27742e-05	0.0158208
PXDNL	0.842929	0.00143234	0.0385496
EMP2	0.842455	0.000697016	0.0290348
MVP	0.837245	0.000233697	0.0198329
HIST1H1D	0.837233	0.000198117	0.0188272
TCIRG1	0.837198	0.000198007	0.0188272
USH1C	0.833588	0.00788689	0.0831483
SLC2A4RG	0.829076	6.0491e-05	0.0148875
ITIH1	0.829035	0.000738607	0.0299636
PWAR4	0.828268	0.00146711	0.0388616
SNORA55	0.827172	0.00118305	0.035954
CPLX3	0.826555	0.00142144	0.0384901
HBQ1	0.824789	0.000127215	0.0162879
LINC02268	0.821688	0.00634521	0.0750227
FAM175A	0.819873	0.000109061	0.0160225
HSD3B7	0.818284	0.000191756	0.018711
MIR4435-2HG	0.812151	0.00220712	0.046821
NUPR2	0.810508	0.000155753	0.017466
FYCO1	0.8092	7.3568e-05	0.0154607
SOX8	0.80711	0.00103478	0.0335092
GATA2-AS1	0.804177	8.39948e-05	0.0158208
CYTOR	0.801487	0.00333287	0.0562248
LOC102724691	0.799906	0.00911501	0.0888813
PKN3	0.79626	0.000128124	0.0163101
HSD17B14	0.795603	0.000966747	0.0329433
SFR1	0.791113	0.000265072	0.0204687
NCR3LG1	0.79084	3.4373e-05	0.0118963
MCAM	0.789807	0.000160373	0.0174988
PPP1R27	0.788653	0.000203618	0.0188709
ACOT13	0.786464	8.40346e-05	0.0158208
MFNG	0.784554	0.000315896	0.0224987
ELFN2	0.783624	9.49345e-05	0.0158208
SHC3	0.782274	0.00043286	0.0248482
SEC24B-AS1	0.781706	0.000477683	0.0258936
SLC16A14	0.779712	0.000327723	0.0229717
ARHGAP45	0.779705	0.000634047	0.0282448
SSC4D	0.778674	0.000331769	0.0229805
UAP1L1	0.777163	3.37414e-05	0.011863
BAALC-AS2	0.777005	0.00175087	0.0421542
LOC101927372	0.776359	0.000206992	0.0189458
WWC1	0.771704	0.00382317	0.0599098
LOC645195	0.771544	0.0017956	0.0423912
HRK	0.770374	0.00129053	0.037255
ADA	0.767878	2.86312e-05	0.0109732
LRRC36	0.767664	2.7335e-05	0.0109732
TEAD3	0.767475	0.000241568	0.0200709
ISG15	0.766094	0.000217986	0.0193486
ZFP36	0.765778	0.000100215	0.0159694
TRIM47	0.765493	7.50969e-05	0.0155458
MT2A	0.765057	8.92983e-05	0.0158208
NCOR2	0.762037	0.000364368	0.0235987
PSMB10	0.76091	5.99518e-05	0.0148875
TMEM54	0.759683	4.02729e-05	0.0127435
TMEM52	0.757914	5.06254e-05	0.0141613
NPTX2	0.757655	0.00017863	0.0182653
ANKRD37	0.756363	0.000360517	0.0235987
FBXL14	0.756339	0.000766145	0.030112
PCYT2	0.755448	6.26523e-05	0.0150842
CDH3	0.755089	0.000883455	0.0319501
GANC	0.753684	0.000168909	0.0180446
PLP1	0.753258	0.000877349	0.0319501
BATF3	0.749621	0.00763193	0.0814789
LINC01618	0.747795	0.00052024	0.0268609
ACSS2	0.745142	0.000583783	0.0278082
UGT2B28	0.744037	0.000769683	0.030112
HHIPL2	0.743134	0.00512732	0.0682154
CARD18	0.742997	0.00702394	0.0784779
MIR193BHG	0.742529	0.00679803	0.0770695
NUDT7	0.741421	0.00106335	0.0337973
IL10RA	0.740356	6.57971e-05	0.0153223
LINC00159	0.74025	0.00361718	0.0584483
SMIM27	0.738521	0.000481682	0.0259311
TBC1D2	0.736862	5.5807e-05	0.0145426
LINC00882	0.736848	7.62157e-05	0.0155751
STX3	0.736062	0.000550279	0.0273289
STARD4	0.735505	8.91309e-05	0.0158208
F3	0.733044	0.00577869	0.071741
NECAB2	0.732877	5.2157e-05	0.0141613
EGFR-AS1	0.731893	0.000232901	0.0198329
LSS	0.729128	0.000158549	0.017466
CNFN	0.728673	0.000264237	0.0204687
LINC00551	0.724229	0.00329946	0.0560566
GRIN3B	0.724063	0.00117492	0.0359213
RXRA	0.722892	0.000541038	0.027255
CTSLP8	0.722426	0.000482737	0.0259311
COX8C	0.720447	0.00155348	0.0397574
LOC100506384	0.720397	0.00606395	0.0734052
UNC5B	0.716676	0.0058274	0.0720296
ENDOD1	0.710657	0.000115958	0.0160225
OTOF	0.710643	0.00188247	0.0432089
RAB37	0.709846	0.000311566	0.0224455
DCXR	0.708653	0.000118899	0.0160225
PFKP	0.706905	0.00104641	0.0336889
TMEM161B-AS1	0.706503	0.000322879	0.0227763
NEUROD2	0.70631	0.00105164	0.0337592
ZNF436-AS1	0.706137	0.000126505	0.0162879
AANAT	0.704053	0.00415718	0.0621753
AASS	0.702955	0.000213765	0.0191832
FLJ46875	0.70247	0.000425237	0.0248482
IFI27L2	0.702375	0.000114896	0.0160225
RDM1	0.701782	0.000538298	0.027255
C20orf141	0.701619	8.29136e-05	0.0158208
LOC142937	0.701589	0.00537186	0.069746
PPIL6	0.701317	7.80399e-05	0.0155751
ACSF2	0.701263	0.00399624	0.0614748
PDGFA	0.700628	0.00108058	0.0340467
TMEM256	0.698782	0.000131923	0.0166977
SFRP1	0.698766	0.000334842	0.0229805
RFFL	0.697307	0.000319001	0.0226471
TMC6	0.69563	0.0019087	0.0435852
SFXN4	0.695077	8.21061e-05	0.0158208
STAC2	0.692989	0.000626317	0.0282448
SLC16A3	0.692493	0.000115555	0.0160225
CCNB3	0.692064	0.000366369	0.0236231
HK2	0.691775	0.00134778	0.0378359
CCNB1IP1	0.691014	0.000165923	0.0179275
GHDC	0.690904	0.000122248	0.0160225
BGLAP	0.690639	6.64083e-05	0.0153223
TTC7B	0.689441	0.000205178	0.018913
DRAM1	0.688992	0.00608732	0.0734052
DUSP16	0.688765	0.00236099	0.0473835
ACAT2	0.687944	0.000171196	0.0180446
LINGO3	0.687343	0.00223864	0.0469309
PID1	0.687264	0.00200884	0.0446298
FGFR3	0.685416	0.00146809	0.0388616
FDFT1	0.684187	7.14487e-05	0.0154607
TNFRSF10D	0.683116	0.000700818	0.0291023
SPRY1	0.682669	0.00163377	0.0403957
ODC1	0.68171	0.000417266	0.0246897
TSPO	0.681059	0.000173677	0.0180608
ERCC2	0.679693	0.00015027	0.0174618
LINC01679	0.676916	0.00311801	0.0546462
ACTA2	0.676672	0.00961329	0.090811
HES2	0.675208	0.000303078	0.0223065
OXCT1	0.673233	0.000298864	0.0222142
INTS6-AS1	0.672973	0.00602655	0.0732645
SLC16A9	0.671551	0.000229621	0.0197972
LDHD	0.670828	0.000151157	0.0174618
LOC100128108	0.669888	0.000107972	0.0160225
HEXB	0.669586	0.00016673	0.0179275
TFAP2E	0.669339	0.00464224	0.0649402
MEST	0.668889	0.00646439	0.0755952
ANGPTL2	0.667752	0.00136791	0.0380752
ARSG	0.667626	0.000763569	0.030112
MTHFD1	0.667436	0.00366467	0.0587677
SPACA9	0.665466	9.49964e-05	0.0158208
CREB3L3	0.664209	0.00189418	0.0433878
DHCR7	0.661258	0.000142173	0.0173578
PGM1	0.660964	0.000180557	0.0182861
RUSC1-AS1	0.658321	0.00790441	0.0832096
LOC100505774	0.656916	0.00450667	0.064168
CCDC169	0.656401	0.00373687	0.0592447
FABP7	0.656063	0.00015784	0.017466
PTK6	0.65549	0.000368379	0.023651
BEND6	0.654363	0.000199217	0.0188272
LOC101929609	0.654326	0.000574981	0.0277814
SSFA2	0.653177	0.000237201	0.0200422
BTN3A2	0.652713	0.00270001	0.0504167
SOCS1	0.652411	0.00151803	0.0392809
EVC	0.651542	0.00239577	0.0477142
SLC25A37	0.648515	0.000246317	0.0200709
ACYP1	0.648054	0.000470094	0.0257712
NHLH1	0.648044	0.000869024	0.0319186
ANKRD65	0.647851	0.00439999	0.0637242
R3HDM2	0.647518	0.000185518	0.01851
POT1-AS1	0.64726	0.00241483	0.0478859
THBS4	0.647235	0.000973619	0.0329433
SNORD43	0.644715	0.00364792	0.058722
YBX3	0.644464	0.00062614	0.0282448
TIMD4	0.644145	0.00324142	0.055442
LOC102724883	0.643714	0.000112599	0.0160225
SAMD5	0.642952	0.000259107	0.0204243
INTU	0.6427	0.00061099	0.0282448
C19orf70	0.642203	0.000225325	0.0196494
DIRAS2	0.64181	0.0013365	0.0377631
SCARNA9	0.640534	0.00135687	0.0379118
SEZ6L	0.63864	0.00326592	0.055775
TPM2	0.635873	0.000644695	0.0282815
HCK	0.635249	0.00496164	0.0669894
ZSWIM7	0.635058	0.000514334	0.0266541
SEPSECS-AS1	0.633471	0.000560428	0.0277086
LOC100505795	0.632766	0.00256706	0.0492065
LOC101927895	0.632626	0.00228034	0.0469741
C1orf106	0.632491	0.00145589	0.0388062
OSBPL3	0.632194	0.00144863	0.0387059
GRIK4	0.629395	0.00523578	0.0688496
SQLE	0.628889	0.00130534	0.0374523
FAM162A	0.628354	0.000256123	0.0202611
TRO	0.628262	0.000361419	0.0235987
TMEM105	0.627067	0.00389222	0.0605851
PPARGC1B	0.627055	0.0005818	0.0277814
SNORA8	0.626786	0.000171267	0.0180446
SELENOM	0.625552	0.000871818	0.0319186
LOC100132741	0.624598	0.00172057	0.0416055
DNAJC3-AS1	0.624543	0.000773341	0.030112
PIR	0.623172	0.000219631	0.0193486
RABGGTB	0.622546	0.000178496	0.0182653
GAL3ST1	0.621478	0.000265215	0.0204687
FBXO27	0.620826	0.000248415	0.0200709
CLEC4G	0.620023	0.000353557	0.023447
SLC39A4	0.619524	0.000157466	0.017466
LLGL2	0.618577	0.00337464	0.0565413
PCAT6	0.618269	0.000146932	0.0173578
CMC4	0.617533	0.000401716	0.0245802
AGT	0.616811	0.00231163	0.0472349
EHBP1L1	0.616395	0.00176118	0.0421648
HS3ST1	0.616261	0.00491384	0.0667556
SORL1	0.615461	0.00776646	0.0822702
SMIM4	0.614841	0.000600546	0.0282448
PAQR5	0.613448	0.000352248	0.0234303
ANXA4	0.613212	0.00103271	0.0334913
LOC101929243	0.612804	0.000459547	0.0254474
ADGRG4	0.612443	0.00320161	0.0549734
TMEM120A	0.61207	0.000288301	0.021647
CHPT1	0.611676	0.0086875	0.0869143
SLC12A4	0.610642	0.00237382	0.0474549
LOC389895	0.609347	0.00366365	0.0587677
OR7E12P	0.60932	0.0012047	0.0363049
GSTM3	0.609297	0.000123837	0.0161352
DOCK6	0.60834	0.00232274	0.0473745
SNTG2	0.606908	0.000264748	0.0204687
FHL2	0.606844	0.000189902	0.018612
ATRAID	0.605982	0.000339507	0.0230373
TRHDE	0.605858	0.00159014	0.0401156
DMRTC1	0.60553	0.00230931	0.047231
NIT2	0.603331	0.0005755	0.0277814
LRRCC1	0.602425	0.00380748	0.059822
LOC100507291	0.601708	0.000201801	0.0188272
THBS2	0.601309	0.00318345	0.0548743
PON2	0.601269	0.00020578	0.018913
POLI	0.601209	0.00111493	0.0347828
TSPAN15	0.600251	0.00234291	0.0473835
COBLL1	0.599371	0.000428857	0.0248482
TRH	0.598531	0.0026649	0.0501082
CEBPB	0.597664	0.000471212	0.0257712
RAB4A	0.597606	0.000409581	0.0246897
CPS1	0.596961	0.000630446	0.0282448
RHOQ	0.596428	0.000719443	0.0295105
SRP54-AS1	0.596396	0.000616605	0.0282448
LOC100507468	0.595838	0.00333852	0.0562772
NOTCH2	0.595782	0.000692198	0.0290076
TMEM8A	0.592855	0.00251388	0.0488014
PLGRKT	0.591938	0.000644792	0.0282815
BVES-AS1	0.590058	0.000653997	0.028381
VAMP8	0.58966	0.00162639	0.0403957
COX17	0.588241	0.000437509	0.0248482
MAP4K2	0.587788	0.00157912	0.0400348
SMIM1	0.585945	0.000308569	0.0224455
DEFB115	0.585222	0.0098712	0.0918338
BREA2	-0.585789	0.00270712	0.0504737
PDRG1	-0.585883	0.000681069	0.0287346
ZNF446	-0.586092	0.000178942	0.0182653
RBM14-RBM4	-0.586543	0.00262133	0.0496084
TAMM41	-0.588158	0.000442157	0.0249594
HIST1H2BE	-0.589335	0.00176375	0.0421648
PCSK1N	-0.590095	0.000598244	0.0282448
LOC100131262	-0.590121	0.00015215	0.0174618
ESPNL	-0.590398	0.00270083	0.0504167
CASC10	-0.590472	0.000626434	0.0282448
PCDH10	-0.590805	0.00111432	0.0347828
LINC00487	-0.590872	0.000407477	0.0246897
OR5A1	-0.591166	0.000451414	0.0251859
SEMA4B	-0.592153	0.00225876	0.0469578
HECW1	-0.592378	0.00177166	0.0421915
EGR1	-0.593018	0.00380766	0.059822
NOCT	-0.593987	0.00645254	0.075581
MLANA	-0.595294	0.00243016	0.0480451
GBP5	-0.595727	0.00796806	0.083448
TPGS1	-0.596207	0.00940931	0.0899121
ADPRH	-0.596318	0.00462966	0.0649402
IPW	-0.596389	0.000111202	0.0160225
VWC2L	-0.597579	0.00133423	0.0377631
MATN1	-0.598079	0.00412751	0.0620686
NGFR	-0.598955	0.000152088	0.0174618
LRRC8A	-0.599573	9.69337e-05	0.0158989
ADAT3	-0.600499	0.00222291	0.0468481
CDC25A	-0.600661	0.00144705	0.0387059
ANTXR1	-0.601801	0.00066081	0.028381
GJC3	-0.601815	0.000269521	0.020657
MYOM3	-0.601858	0.00399878	0.0614748
TRAPPC6A	-0.602217	0.00123638	0.0366076
ACVRL1	-0.602267	0.000335068	0.0229805
PSMA8	-0.602394	0.00898587	0.0883039
B9D2	-0.602735	0.000728127	0.0297608
PPAN-P2RY11	-0.602769	0.000366878	0.0236231
SNORA30	-0.602911	0.00715525	0.078968
HSFY1P1	-0.603391	0.00897563	0.0882816
LOC541467	-0.603955	0.00961043	0.090811
SNORA48	-0.604483	0.00173534	0.0418713
ZIC4	-0.604526	0.000304682	0.0223467
SYBU	-0.604767	0.00425068	0.0625821
C15orf59-AS1	-0.605066	0.00025317	0.0201716
FXYD7	-0.605892	0.000303127	0.0223065
PCDH11Y	-0.606577	0.000392106	0.0242602
SRSF2	-0.607026	0.000444292	0.0249774
RSPH4A	-0.607611	0.00852011	0.0862691
AP2A2	-0.607692	0.00101112	0.0332783
FLJ44715	-0.608585	0.00148972	0.0389579
GBA	-0.608869	0.000170044	0.0180446
SNAR-A3	-0.609389	0.00948324	0.0903457
GAREM1	-0.612096	0.000982113	0.0329433
FAM32A	-0.613027	0.000360296	0.0235987
LANCL2	-0.613047	0.00841424	0.0858477
TAS1R1	-0.61384	0.00603095	0.0732778
CTSF	-0.614083	0.00100766	0.0332346
ELOA2	-0.614284	0.00337716	0.0565413
LOC100130027	-0.614766	0.000641865	0.0282815
CAPN8	-0.615949	0.00234085	0.0473835
LGR6	-0.616563	0.00227977	0.0469741
LOC100132111	-0.617472	0.00230424	0.0472146
FKBP11	-0.618227	0.000251	0.0200709
PNRC1	-0.618373	0.000302031	0.0223065
PROM1	-0.618572	0.00583365	0.0720618
CCDC187	-0.618773	0.0070731	0.0786887
ABCA1	-0.619287	0.000781108	0.0301815
LOC84843	-0.619331	0.00112936	0.0350612
RUBCNL	-0.61973	0.00360959	0.0584448
LINC01351	-0.620149	0.00114513	0.0353268
GRXCR1	-0.622235	0.00201668	0.0447142
ABCG8	-0.622551	0.00024928	0.0200709
SLC7A6	-0.622695	0.00571066	0.0712755
LOC100129397	-0.623418	0.00532975	0.0694027
MMP16	-0.623422	0.00131696	0.0375426
C2orf81	-0.624439	0.000230749	0.0197972
GLYCTK	-0.624638	0.00033666	0.0230155
CBLN2	-0.62578	0.000849214	0.031455
TMEM115	-0.626021	0.0055649	0.0705163
CXADR	-0.626483	0.000886112	0.0319501
TMEM31	-0.626702	0.009874	0.0918338
LINC00535	-0.626759	0.00190732	0.0435852
RND1	-0.629378	0.000577853	0.0277814
FXR2	-0.629739	0.00282331	0.0517256
VWA5A	-0.630246	0.00237337	0.0474549
IZUMO4	-0.630693	0.00129661	0.0372985
FAM19A2	-0.631056	0.00124867	0.0366076
HTR7	-0.632602	0.00452948	0.0642305
RNASEH2C	-0.633311	0.000231489	0.0197972
CIT	-0.634301	0.00661804	0.0764283
LYPD3	-0.634969	0.000663019	0.028381
TUBA3FP	-0.63531	0.000806563	0.0305391
MBNL2	-0.637625	0.00224447	0.0469453
PTPRCAP	-0.637863	0.00562651	0.0709722
EMX2OS	-0.637868	0.000244561	0.0200709
YTHDC1	-0.63901	9.03806e-05	0.0158208
FAM187B	-0.640765	0.00280838	0.0515919
CORO1A	-0.64133	0.000121943	0.0160225
SMARCA5-AS1	-0.641638	0.000788613	0.0302339
MXD4	-0.642372	0.000188694	0.0185759
RELN	-0.643678	0.00792492	0.0832096
PLEKHG3	-0.644981	0.000180797	0.0182861
MYD88	-0.644997	0.00213713	0.046228
DBNL	-0.645399	0.000107649	0.0160225
CHAC1	-0.647619	0.000150687	0.0174618
DOK3	-0.647756	7.16411e-05	0.0154607
LOC100130152	-0.648881	0.00125794	0.0367592
LOC100130741	-0.651143	0.00578139	0.071741
RFX3-AS1	-0.651648	0.000332933	0.0229805
NRGN	-0.653068	0.000405901	0.0246897
GDF3	-0.653584	0.00773149	0.0821355
ZNF207	-0.654107	0.000311137	0.0224455
ADAMTS10	-0.654912	0.000310892	0.0224455
GALR1	-0.656056	0.000749972	0.030112
TTLL11	-0.656514	0.000974131	0.0329433
VN1R4	-0.657557	0.00709851	0.0788922
PPP1R16A	-0.657773	0.000536951	0.027255
RECQL4	-0.66053	0.00010595	0.0160225
TSNAXIP1	-0.660802	0.000643219	0.0282815
SNAR-D	-0.66116	0.00364604	0.058722
BCAS3	-0.662072	0.00199743	0.044502
FUT8-AS1	-0.66233	0.000901256	0.0319998
SSR4P1	-0.662521	0.00224167	0.0469309
C14orf79	-0.664633	9.28002e-05	0.0158208
MAGED4B	-0.665257	0.00175066	0.0421542
RHBDD2	-0.666564	0.000527899	0.0270671
FAM229A	-0.667359	5.98262e-05	0.0148875
CYB5D2	-0.66762	0.000201286	0.0188272
C11orf45	-0.668273	0.000432444	0.0248482
DRGX	-0.668275	0.00129854	0.0373056
CXADRP3	-0.670836	0.00184133	0.0429576
ANKRD24	-0.6711	0.000626905	0.0282448
VCP	-0.671596	0.000412001	0.0246897
LHX4-AS1	-0.673474	0.000433333	0.0248482
LOC101927087	-0.673633	0.0062121	0.0742168
LINC01521	-0.675078	0.00170088	0.0414917
DCT	-0.678388	0.000371753	0.0236795
LOC101928796	-0.678576	0.000390412	0.0242602
USP51	-0.679021	0.000843238	0.0314098
ZNF326	-0.680201	0.000486867	0.0260486
UBTF	-0.680422	0.000145192	0.0173578
LINC00968	-0.680653	0.00397339	0.0612887
ETNK1	-0.6808	0.0048288	0.066074
ELAVL4	-0.682606	0.00024512	0.0200709
DHRS2	-0.684285	0.00187735	0.0431722
CELF4	-0.685418	0.000666233	0.028381
TRIM58	-0.686016	0.000451242	0.0251859
SYT5	-0.686017	8.54595e-05	0.0158208
HEXA	-0.686212	0.000173286	0.0180608
HIST2H2BE	-0.687766	0.000891039	0.0319501
FERMT3	-0.687883	0.00660115	0.0763457
FRAT1	-0.688197	0.000625326	0.0282448
TMEM88	-0.692573	9.3487e-05	0.0158208
UBE2E1	-0.693082	0.00790032	0.0832096
FLJ31945	-0.693475	0.00031275	0.0224455
ALDH8A1	-0.69372	0.000650493	0.028381
FRMPD2	-0.698422	0.000186798	0.0185542
FAM171B	-0.698943	0.00328035	0.0559616
GOLGA2P5	-0.69968	0.00370262	0.0589174
SRSF3	-0.69976	9.99096e-05	0.0159694
NCAPG	-0.700777	0.000104489	0.0160225
HNRNPM	-0.701075	0.00060355	0.0282448
EGFLAM	-0.701995	0.00334717	0.0563535
ALDH1L2	-0.702643	0.00275768	0.051047
ZNF547	-0.703368	0.000112661	0.0160225
GDAP1	-0.70365	0.00411578	0.0620686
OLFML3	-0.704024	0.000283113	0.0213298
EFHC1	-0.704082	0.0001459	0.0173578
SLC9A9	-0.704798	0.000107023	0.0160225
DDX5	-0.705544	0.000116152	0.0160225
BNC2	-0.706578	0.000546142	0.027255
PCDHA6	-0.707761	0.00239703	0.0477142
MAGED1	-0.708188	0.000195595	0.0188272
PIM2	-0.708685	0.00080572	0.0305391
LOC284865	-0.710365	0.000136781	0.0170208
TMIE	-0.716687	0.000758545	0.030112
LOC101929628	-0.717931	0.00075433	0.030112
PCDHB7	-0.718012	0.000362389	0.0235987
KLHL4	-0.718862	0.0016022	0.0402101
LRRN3	-0.719205	7.24926e-05	0.0154607
SGK1	-0.723448	0.000936136	0.0323485
CCDC157	-0.723923	0.000440819	0.0249594
MGAT4C	-0.725138	0.000156485	0.017466
LHX9	-0.726279	0.00100549	0.0332346
KCNIP2	-0.728619	0.00106961	0.0337973
NAALADL1	-0.728808	0.00106608	0.0337973
ADGRB3	-0.72959	0.000255446	0.0202611
COX19	-0.730074	0.000121345	0.0160225
NME9	-0.730463	0.000496378	0.0262321
PRSS27	-0.731014	0.000477262	0.0258936
GBP3	-0.73249	0.00124945	0.0366076
APC	-0.733752	0.000934951	0.0323485
SORBS1	-0.733862	0.00457501	0.0645456
TMEM249	-0.73399	8.92928e-05	0.0158208
CCL3L3	-0.734363	0.00679728	0.0770695
CCDC189	-0.734798	0.000737362	0.0299636
SMG9	-0.73854	0.0005308	0.0270738
HLA-DRB6	-0.740587	0.000163863	0.017792
MYOZ2	-0.741942	0.00769271	0.0818413
NXPH3	-0.742682	0.000507468	0.0265731
ELOB	-0.743762	0.000246072	0.0200709
LOC102724532	-0.743874	0.00014592	0.0173578
PRMT8	-0.747339	0.00095689	0.0328607
VCAN	-0.748036	0.000154813	0.017466
LOC101928307	-0.748036	0.000213917	0.0191832
EGR2	-0.748538	0.000605083	0.0282448
LOC101927440	-0.749904	0.00291769	0.0524568
COL5A2	-0.752056	0.000119401	0.0160225
TIGAR	-0.752331	0.00020012	0.0188272
LIMD2	-0.752629	0.000143347	0.0173578
DUSP5P1	-0.755257	4.63827e-05	0.0134906
MOK	-0.756279	0.00543931	0.0701258
RASSF7	-0.756707	0.00217235	0.0465462
FAM181B	-0.761211	3.70805e-05	0.0123186
FTCD	-0.763851	0.00602148	0.0732645
SMIM18	-0.763917	0.00474622	0.065676
RAB36	-0.765228	4.64185e-05	0.0134906
ZNF282	-0.765418	0.00427425	0.0626984
LHX2	-0.765894	8.69331e-05	0.0158208
NAGPA	-0.767392	5.30539e-05	0.0141613
OBSL1	-0.769423	0.000117091	0.0160225
KCNQ1DN	-0.769592	6.2325e-05	0.0150842
CCDC96	-0.769596	0.000119156	0.0160225
ARHGEF3-AS1	-0.771309	0.000974993	0.0329433
RTP1	-0.772991	0.000602521	0.0282448
SULF1	-0.777457	0.000421361	0.0246908
NIM1K	-0.781316	0.000211674	0.0191371
LINC01909	-0.784362	0.00124753	0.0366076
ACSL5	-0.785124	0.00772143	0.0821074
SCGB1C1	-0.785702	0.0033002	0.0560566
ST8SIA3	-0.787234	0.000687836	0.0289649
SEMA3D	-0.789238	0.000467828	0.0257712
SOX12	-0.789307	0.00138888	0.03813
CLEC2L	-0.790518	0.00193584	0.0439783
BRINP2	-0.790599	0.000147326	0.0173578
KCNK10	-0.791759	0.00204306	0.0451185
MGC12916	-0.792214	0.00414636	0.0621393
ZNF552	-0.792712	0.000731239	0.0297738
CNGA4	-0.793636	0.000127079	0.0162879
EIF5	-0.794416	2.87335e-05	0.0109732
RSPO3	-0.79742	0.00228969	0.0470906
KIF25-AS1	-0.801564	0.000384277	0.0240714
FOXJ1	-0.802181	0.000852483	0.0314708
EWSR1	-0.803508	0.00032963	0.0229805
C2orf66	-0.807822	0.00764308	0.0815277
POU3F4	-0.81079	9.01896e-05	0.0158208
CTXN3	-0.812399	0.000791706	0.030235
PP14571	-0.814035	9.0865e-05	0.0158208
CALN1	-0.814793	0.00294967	0.0527574
BTBD11	-0.815829	0.00231441	0.047248
SLC8A1-AS1	-0.817129	0.00163381	0.0403957
PLXNB1	-0.818806	0.000636591	0.0282448
TRPC4	-0.819015	4.81443e-05	0.0136717
CABP7	-0.819465	0.000261025	0.0204687
SNAR-G2	-0.820717	0.00385717	0.0602513
KCND2	-0.821087	0.000504519	0.0264813
LRFN5	-0.822161	0.00454586	0.0643391
NTN1	-0.827686	0.000184974	0.01851
C15orf39	-0.8277	8.00798e-05	0.0158208
PTPN3	-0.827917	0.00150094	0.0391588
MORC2-AS1	-0.829152	0.000435832	0.0248482
CD200	-0.830141	0.000513927	0.0266541
KIAA1549L	-0.836852	7.2669e-05	0.0154607
SLITRK3	-0.844013	0.00419551	0.0622859
MGEA5	-0.846041	0.000198481	0.0188272
ZSWIM8-AS1	-0.849799	0.000209427	0.0190666
CCL27	-0.850198	0.000178122	0.0182653
SNAR-B2	-0.851589	0.000629735	0.0282448
GPR50	-0.859229	0.00643558	0.0755022
IKBKAP	-0.861575	5.93829e-05	0.0148875
TXNL4B	-0.8631	0.00059911	0.0282448
AMIGO3	-0.864795	1.88938e-05	0.00974638
QRICH2	-0.866934	2.45885e-05	0.0108927
SYNPR	-0.873476	1.93465e-05	0.00974638
NTRK3	-0.874033	5.30648e-05	0.0141613
TOB2P1	-0.878783	7.39882e-05	0.0154607
CABP2	-0.879556	0.000202297	0.0188272
FLJ30679	-0.885016	0.00158654	0.0400706
ZFHX4-AS1	-0.8862	0.000262937	0.0204687
B4GALT6	-0.88674	0.00156381	0.0398296
SNAR-H	-0.898565	0.00154411	0.0397237
KLK15	-0.903919	0.00127534	0.0371033
UBOX5-AS1	-0.906065	0.00151178	0.0392604
PSMG3-AS1	-0.910345	9.76187e-05	0.0158989
GNAT3	-0.91553	2.11688e-05	0.00997637
C1QL4	-0.919801	3.14666e-05	0.0116034
RNF125	-0.922396	1.45108e-05	0.00973282
LRRC77P	-0.923786	0.00271914	0.0505276
MC1R	-0.932866	0.000417616	0.0246897
FLJ16779	-0.933253	1.62188e-05	0.00974638
PTPRO	-0.934276	0.00394743	0.0609965
DEFA8P	-0.93533	0.000122031	0.0160225
FLJ25758	-0.935816	0.00319572	0.0549171
CABP1	-0.936064	0.00262592	0.0496281
LINC01338	-0.937154	9.46587e-05	0.0158208
DPH6-AS1	-0.94065	0.00301727	0.053466
LYPD1	-0.951886	0.0001127	0.0160225
POPDC2	-0.953715	2.56063e-05	0.0109732
ADH1C	-0.95793	0.00148042	0.0388616
AP1G2	-0.960112	0.000196482	0.0188272
C17orf97	-0.960658	0.000155627	0.017466
RFLNB	-0.961688	2.21169e-05	0.0101926
PHGDH	-0.961761	0.000230536	0.0197972
LINC00959	-0.969248	1.1313e-05	0.00874139
SNAR-F	-0.972978	0.000664086	0.028381
RPL27A	-0.976818	0.000895099	0.0319998
BMP4	-0.986324	0.000621212	0.0282448
FOXD4	-0.986609	1.0432e-05	0.00874139
SYT6	-0.991079	1.91015e-05	0.00974638
MTG1	-0.992664	6.81192e-05	0.0154607
PSPN	-1.00129	1.68931e-05	0.00974638
CD40LG	-1.00805	0.000544227	0.027255
C8orf46	-1.01202	0.0044008	0.0637242
CDH18	-1.0136	3.78663e-05	0.0123344
BMP5	-1.0151	0.00011022	0.0160225
DCDC2	-1.01899	0.00180213	0.0424652
CFAP52	-1.02986	0.00871005	0.0870219
SCML4	-1.03602	0.000885156	0.0319501
PDZRN4	-1.03617	0.000210034	0.0190666
LINC01578	-1.0431	7.80512e-05	0.0155751
FBXO9	-1.04448	1.98564e-05	0.00974638
GPR39	-1.06953	1.01193e-05	0.00874139
LINC01963	-1.07	2.81258e-05	0.0109732
C21orf62	-1.0806	7.25926e-05	0.0154607
HTR5A	-1.08209	0.000267826	0.0205984
MEOX2-AS1	-1.08441	9.46176e-05	0.0158208
LCP1	-1.1086	6.39093e-05	0.0152214
CDH9	-1.11141	9.06447e-06	0.00874139
LINC01658	-1.11237	6.87699e-05	0.0154607
IPO9	-1.11459	1.7311e-05	0.00974638
SLC25A18	-1.11871	0.000637254	0.0282448
ISL2	-1.12448	0.00234584	0.0473835
NGB	-1.14001	2.99478e-05	0.0112431
RDH5	-1.14054	4.74599e-06	0.00808643
RALYL	-1.16662	0.000139265	0.017233
DNAJC22	-1.17465	1.11159e-05	0.00874139
ISLR2	-1.18945	0.00862164	0.0867281
LMO1	-1.20064	6.55022e-06	0.00874139
LRRN4CL	-1.21476	0.000450585	0.0251859
DDX17	-1.22991	1.03202e-05	0.00874139
PCDH8	-1.23205	3.9916e-05	0.0127435
TRAIP	-1.2453	1.20533e-06	0.00708421
BRINP3	-1.25404	4.56321e-05	0.0134906
LRTM2	-1.25513	0.000141824	0.0173578
LRRC66	-1.26704	7.67235e-05	0.0155751
ITGA10	-1.26748	7.64103e-06	0.00874139
LINC00334	-1.28297	1.06806e-05	0.00874139
LINC01163	-1.34356	8.3315e-06	0.00874139
LY6G5C	-1.3751	5.51143e-06	0.00871987
ACKR1	-1.49763	2.44595e-06	0.00773968
ARRDC4	-1.62187	1.59914e-06	0.00708421
LMO3	-1.62553	1.98398e-05	0.00974638
AMH	-1.74016	3.13584e-06	0.00808643
H1FX-AS1	-1.76653	8.81068e-07	0.00708421
PENK	-1.78838	2.74702e-05	0.0109732
C9orf24	-1.99847	3.73745e-06	0.00808643
TXNIP	-2.23734	1.38622e-06	0.00708421

## Sheet: Supplemental Table 7
Supplemental Table S7 Significantly changed genes after 24 h exposure to 50 nM rotenone, compound wash-out and 7 day recovery – day 15 (FC ≥ 1.5, p < 0.01)
Gene Symbol	log2(FC)	P.Value	FDR
NR3C2	1.21937	0.000663069	0.976215
HTR5A-AS1	1.20497	0.00607257	0.976215
FAM135B	1.16326	0.00437541	0.976215
TAS2R20	1.12925	0.00383631	0.976215
POF1B	1.01138	0.000415765	0.976215
LINC00633	0.941177	0.00713526	0.976215
LOC100506236	0.90855	0.000816047	0.976215
PNPLA1	0.906417	0.00190788	0.976215
RBMY2EP	0.87576	0.00676147	0.976215
LINC00226	0.865341	6.78074e-05	0.570708
PTGIR	0.839178	0.000524974	0.976215
XAF1	0.828378	5.43174e-05	0.570708
GAB4	0.815448	0.00505061	0.976215
DLEC1	0.807348	0.00230342	0.976215
TNMD	0.804221	0.0049606	0.976215
LOC102724289	0.794827	0.00333604	0.976215
BIRC7	0.792875	0.00405956	0.976215
LOC101929076	0.783309	0.0056249	0.976215
LOC102724434	0.775951	0.00271412	0.976215
LOC101448202	0.770671	0.0045513	0.976215
SNORD116-10	0.748083	0.00871903	0.976215
FGFR3	0.706142	0.000694456	0.976215
LOC400965	0.688502	0.00125718	0.976215
FAM83F	0.675159	0.00309395	0.976215
SLC14A1	0.671358	0.00497806	0.976215
LINC01441	0.648583	0.00227605	0.976215
DKK1	0.643746	0.00610509	0.976215
LOC646736	0.633523	0.00801132	0.976215
SAPCD1	0.621397	0.00984526	0.976215
KRT6C	0.619912	0.00767658	0.976215
ESRRB	0.616374	0.00701548	0.976215
LINC01135	0.615517	0.00496879	0.976215
CABP2	0.61531	0.000761916	0.976215
COL7A1	0.601374	0.00278821	0.976215
SLC26A10	0.588969	0.00173673	0.976215
LINC00645	-0.587889	0.00427091	0.976215
SGCZ	-0.593651	0.00359433	0.976215
C2orf80	-0.593947	0.00352553	0.976215
LOC145845	-0.595364	0.00124723	0.976215
SAGE1	-0.596286	0.00728352	0.976215
LOC100507205	-0.601323	0.000529509	0.976215
TMEM47	-0.609154	0.00205181	0.976215
RASAL1	-0.612026	0.00474086	0.976215
MROH9	-0.618056	0.0019211	0.976215
KIAA1586	-0.618711	0.00863084	0.976215
CYP2F1	-0.62024	0.000863718	0.976215
PTGIS	-0.621269	0.0012972	0.976215
LINC01692	-0.627599	0.00234665	0.976215
LOC100131864	-0.651981	0.0066722	0.976215
LOC102724046	-0.665257	0.00616601	0.976215
KRTAP19-2	-0.669569	0.00195558	0.976215
RIT2	-0.676486	0.00325989	0.976215
SCTR	-0.679531	0.00200944	0.976215
CCK	-0.70423	0.00499526	0.976215
CX3CR1	-0.705508	0.003651	0.976215
GRK7	-0.714609	0.00778271	0.976215
LINC00708	-0.720877	0.00193013	0.976215
COL3A1	-0.72228	0.00798804	0.976215
PLXNA2	-0.733059	0.0027722	0.976215
RGS13	-0.733661	0.00651087	0.976215
OR1A2	-0.746895	0.00770011	0.976215
DEPDC1B	-0.754465	0.00448193	0.976215
ZNF319	-0.76414	0.00731742	0.976215
DPPA2	-0.802128	0.00615082	0.976215
OR10C1	-0.808499	0.000175908	0.974088
PITX2	-0.870036	0.00114356	0.976215
KLK10	-0.872526	0.00070844	0.976215
LOC100505549	-0.878627	0.00635478	0.976215
SLCO1C1	-0.908854	0.00106445	0.976215
AARD	-1.04	0.00885933	0.976215
LOC100507389	-1.05393	7.72968e-05	0.570708
PRSS48	-2.01753	0.00437752	0.976215

## Sheet: Supplemental Table 8
Supplemental Table S8 MSIDGB analysis of genes perturbed on day 8 after 24 h exposure to 100 nM rotenone (p (FDR) < 0.05)
Collection(s):	C2, C5
# overlaps shown:	25
# genesets in collections:	10655
# genes in comparison (n):	1217
# genes in universe (N):	45956
Gene Set Name	# Genes in Gene Set (K)	Description	# Genes in Overlap (k)	k/K	p-value	FDR q-value
GO_NEUROGENESIS	1402	Generation of cells within the nervous system.	129	0.092	6.68e-35	7.12e-31
GOBERT_OLIGODENDROCYTE_DIFFERENTIATION_DN	1080	Genes down-regulated during differentiation of Oli-Neu cells (oligodendroglial precursor) in response to PD174265 [PubChem=4709].	110	0.1019	1.13e-33	6.02e-30
GO_CELL_DEVELOPMENT	1426	The process whose specific outcome is the progression of the cell over time, from its formation to the mature structure. Cell development does not include the steps involved in committing a cell to a specific fate.	122	0.0856	4.75e-30	1.69e-26
MEISSNER_BRAIN_HCP_WITH_H3K4ME3_AND_H3K27ME3	1069	Genes with high-CpG-density promoters (HCP) bearing histone H3 dimethylation at K4 (H3K4me2) and trimethylation at K27 (H3K27me3) in brain.	103	0.0964	1.43e-29	3.8e-26
GO_REGULATION_OF_TRANSCRIPTION_FROM_RNA_POLYMERASE_II_PROMOTER	1784	Any process that modulates the frequency, rate or extent of transcription from an RNA polymerase II promoter.	135	0.0757	6.35e-28	1.35e-24
BLALOCK_ALZHEIMERS_DISEASE_DN	1237	Genes down-regulated in brain from patients with Alzheimer's disease.	108	0.0873	2.22e-27	3.94e-24
DIAZ_CHRONIC_MEYLOGENOUS_LEUKEMIA_UP	1382	Genes up-regulated in CD34+ [GeneID=947] cells isolated from bone marrow of CML (chronic myelogenous leukemia) patients, compared to those from normal donors.	115	0.0832	2.62e-27	3.98e-24
GO_RESPONSE_TO_EXTERNAL_STIMULUS	1821	Any process that results in a change in state or activity of a cell or an organism (in terms of movement, secretion, enzyme production, gene expression, etc.) as a result of an external stimulus.	135	0.0741	4.56e-27	6.08e-24
GO_REGULATION_OF_MULTICELLULAR_ORGANISMAL_DEVELOPMENT	1672	Any process that modulates the frequency, rate or extent of multicellular organismal development.	128	0.0766	5.96e-27	7.06e-24
GO_NEGATIVE_REGULATION_OF_RESPONSE_TO_STIMULUS	1360	Any process that stops, prevents, or reduces the frequency, rate or extent of a response to a stimulus. Response to stimulus is a change in state or activity of a cell or an organism (in terms of movement, secretion, enzyme production, gene expression, etc.) as a result of a stimulus.	113	0.0831	8.67e-27	9.24e-24
GO_RESPONSE_TO_ENDOGENOUS_STIMULUS	1450	Any process that results in a change in state or activity of a cell or an organism (in terms of movement, secretion, enzyme production, gene expression, etc.) as a result of a stimulus arising within the organism.	116	0.08	4.49e-26	4.34e-23
BLALOCK_ALZHEIMERS_DISEASE_UP	1691	Genes up-regulated in brain from patients with Alzheimer's disease.	127	0.0751	5.47e-26	4.34e-23
GO_REGULATION_OF_CELL_PROLIFERATION	1496	Any process that modulates the frequency, rate or extent of cell proliferation.	118	0.0789	5.5e-26	4.34e-23
GO_TISSUE_DEVELOPMENT	1518	The process whose specific outcome is the progression of a tissue over time, from its formation to the mature structure.	119	0.0784	5.7e-26	4.34e-23
LEE_BMP2_TARGETS_UP	745	Genes up-regulated in uterus upon knockout of BMP2 [GeneID=650].	79	0.106	1.55e-25	1.1e-22
GO_NEURON_PART	1265	Any constituent part of a neuron, the basic cellular unit of nervous tissue. A typical neuron consists of a cell body (often called the soma), an axon, and dendrites. Their purpose is to receive, conduct, and transmit impulses in the nervous system.	106	0.0838	1.85e-25	1.23e-22
DODD_NASOPHARYNGEAL_CARCINOMA_UP	1821	Genes up-regulated in nasopharyngeal carcinoma (NPC) compared to the normal tissue.	131	0.0719	4.5e-25	2.82e-22
GO_REGULATION_OF_CELL_DIFFERENTIATION	1492	Any process that modulates the frequency, rate or extent of cell differentiation, the process in which relatively unspecialized cells acquire specialized structural and functional features.	116	0.0777	5e-25	2.96e-22
GO_NEGATIVE_REGULATION_OF_NITROGEN_COMPOUND_METABOLIC_PROCESS	1517	Any process that stops, prevents, or reduces the frequency, rate or extent of the chemical reactions and pathways involving nitrogen or nitrogenous compounds.	117	0.0771	6.05e-25	3.39e-22
GO_REGULATION_OF_INTRACELLULAR_SIGNAL_TRANSDUCTION	1656	Any process that modulates the frequency, rate or extent of intracellular signal transduction.	123	0.0743	9.18e-25	4.89e-22
GO_REGULATION_OF_CELL_DEATH	1472	Any process that modulates the rate or frequency of cell death. Cell death is the specific activation or halting of processes within a cell so that its vital functions markedly cease, rather than simply deteriorating gradually over time, which culminates in cell death.	114	0.0774	1.82e-24	9.2e-22
GO_ENZYME_BINDING	1737	Interacting selectively and non-covalently with any enzyme.	126	0.0725	1.9e-24	9.2e-22
GARY_CD5_TARGETS_UP	473	Genes up-regulated in Daudi cells (B lymphocytes) stably expressing CD5 [GeneID=921] off a plasmid vector.	61	0.129	2.26e-24	1.05e-21
GO_CENTRAL_NERVOUS_SYSTEM_DEVELOPMENT	872	The process whose specific outcome is the progression of the central nervous system over time, from its formation to the mature structure. The central nervous system is the core nervous system that serves an integrating and coordinating function. In vertebrates it consists of the brain and spinal cord. In those invertebrates with a central nervous system it typically consists of a brain, cerebral…	84	0.0963	2.88e-24	1.28e-21
GO_NEURON_DIFFERENTIATION	874	The process in which a relatively unspecialized cell acquires specialized features of a neuron.	84	0.0961	3.36e-24	1.43e-21

## Sheet: Supplemental Table 9
Supplemental Table S9 MSIDGB analysis of genes perturbed on day 15 after 24 h exposure to 100 nM rotenone (p (not adjusted) < 0.05)
Collection(s):	C2, C5
# overlaps shown:	25
# genesets in collections:	10655
# genes in comparison (n):	794
# genes in universe (N):	45956
Gene Set Name	# Genes in Gene Set (K)	Description	# Genes in Overlap (k)	k/K	p-value	FDR q-value
GO_INTRINSIC_COMPONENT_OF_PLASMA_MEMBRANE	1649	The component of the plasma membrane consisting of the gene products and protein complexes having either part of their peptide sequence embedded in the hydrophobic region of the membrane or some other covalently attached group such as a GPI anchor that is similarly embedded in the membrane.	108	0.0655	1.04e-32	1.1e-28
GO_SYSTEM_PROCESS	1785	A multicellular organismal process carried out by any of the organs or tissues in an organ system. An organ system is a regularly interacting or interdependent group of organs or tissues that work together to carry out a biological objective.	106	0.0594	1.45e-28	7.7e-25
BENPORATH_ES_WITH_H3K27ME3	1118	Set 'H3K27 bound': genes posessing the trimethylated H3K27 (H3K27me3) mark in their promoters in human embryonic stem cells, as identified by ChIP on chip.	82	0.0733	3.74e-28	1.33e-24
NABA_MATRISOME	1028	Ensemble of genes encoding extracellular matrix and extracellular matrix-associated proteins	76	0.0739	2.36e-26	6.28e-23
BENPORATH_SUZ12_TARGETS	1038	Set 'Suz12 targets': genes identified by ChIP on chip as targets of the Polycomb protein SUZ12 [GeneID=23512] in human embryonic stem cells.	75	0.0723	2.1e-25	4.48e-22
GO_RECEPTOR_ACTIVITY	1649	Combining with an extracellular or intracellular messenger to initiate a change in cell activity.	96	0.0582	2.99e-25	5.31e-22
GO_TISSUE_DEVELOPMENT	1518	The process whose specific outcome is the progression of a tissue over time, from its formation to the mature structure.	91	0.0599	7.7e-25	1.17e-21
GO_REGULATION_OF_CELL_DIFFERENTIATION	1492	Any process that modulates the frequency, rate or extent of cell differentiation, the process in which relatively unspecialized cells acquire specialized structural and functional features.	87	0.0583	5.7e-23	7.59e-20
BENPORATH_EED_TARGETS	1062	Set 'Eed targets': genes identified by ChIP on chip as targets of the Polycomb protein EED [GeneID=8726] in human embryonic stem cells.	72	0.0678	8.3e-23	9.82e-20
GO_MEMBRANE_REGION	1134	A membrane that is a part of a larger membrane. Examples include the apical region of the plasma membrane of an epithelial cell and the various regions of the endoplasmic reticulum membrane.	73	0.0644	8.24e-22	8.78e-19
GO_SIGNAL_TRANSDUCER_ACTIVITY	1731	Conveys a signal across a cell to trigger a change in cell function or state. A signal is a physical entity or change in state that is used to transfer information in order to trigger a response.	91	0.0526	5.88e-21	5.7e-18
GO_SIGNALING_RECEPTOR_ACTIVITY	1393	Receiving a signal and transmitting the signal in the cell to initiate a change in cell activity. A signal is a physical entity or change in state that is used to transfer information in order to trigger a response.	80	0.0574	8.95e-21	7.95e-18
GO_EXTRACELLULAR_SPACE	1376	That part of a multicellular organism outside the cells proper, usually taken to be outside the plasma membranes, and occupied by fluid.	79	0.0574	1.62e-20	1.33e-17
GO_POSITIVE_REGULATION_OF_DEVELOPMENTAL_PROCESS	1142	Any process that activates or increases the rate or extent of development, the biological process whose specific outcome is the progression of an organism over time from an initial condition (e.g. a zygote, or a young adult) to a later condition (e.g. a multicellular animal or an aged adult).	71	0.0622	2.13e-20	1.62e-17
GO_REGULATION_OF_MULTICELLULAR_ORGANISMAL_DEVELOPMENT	1672	Any process that modulates the frequency, rate or extent of multicellular organismal development.	87	0.052	8.83e-20	6.11e-17
BENPORATH_PRC2_TARGETS	652	Set 'PRC2 targets': Polycomb Repression Complex 2 (PRC) targets; identified by ChIP on chip on human embryonic stem cells as genes that: posess the trimethylated H3K27 mark in their promoters and are bound by SUZ12 [GeneID=23512] and EED [GeneID=8726] Polycomb proteins.	52	0.0798	9.17e-20	6.11e-17
GO_NEUROLOGICAL_SYSTEM_PROCESS	1242	A organ system process carried out by any of the organs or tissues of neurological system.	72	0.058	5.32e-19	3.34e-16
GO_POSITIVE_REGULATION_OF_RESPONSE_TO_STIMULUS	1929	Any process that activates, maintains or increases the rate of a response to a stimulus. Response to stimulus is a change in state or activity of a cell or an organism (in terms of movement, secretion, enzyme production, gene expression, etc.) as a result of a stimulus.	93	0.0482	6.47e-19	3.83e-16
GO_POSITIVE_REGULATION_OF_CELL_COMMUNICATION	1532	Any process that increases the frequency, rate or extent of cell communication. Cell communication is the process that mediates interactions between a cell and its surroundings. Encompasses interactions such as signaling or attachment between one cell and another cell, between a cell and an extracellular matrix, or between a cell and any other aspect of its environment.	81	0.0529	7.15e-19	4.01e-16
GO_RECEPTOR_BINDING	1476	Interacting selectively and non-covalently with one or more specific sites on a receptor molecule, a macromolecule that undergoes combination with a hormone, neurotransmitter, drug or intracellular messenger to initiate a change in cell function.	79	0.0535	9.88e-19	5.27e-16
GO_RESPONSE_TO_ENDOGENOUS_STIMULUS	1450	Any process that results in a change in state or activity of a cell or an organism (in terms of movement, secretion, enzyme production, gene expression, etc.) as a result of a stimulus arising within the organism.	78	0.0538	1.25e-18	6.35e-16
GO_NEUROGENESIS	1402	Generation of cells within the nervous system.	76	0.0542	2.33e-18	1.13e-15
GO_PLASMA_MEMBRANE_REGION	929	A membrane that is a (regional) part of the plasma membrane.	60	0.0646	3.63e-18	1.68e-15
GO_SENSORY_PERCEPTION	938	The series of events required for an organism to receive a sensory stimulus, convert it to a molecular signal, and recognize and characterize the signal. This is a neurological process.	60	0.064	5.71e-18	2.54e-15
GO_TRANSMEMBRANE_TRANSPORTER_ACTIVITY	997	Enables the transfer of a substance from one side of a membrane to the other.	62	0.0622	6.08e-18	2.59e-15
